# Supplementary material for: The impact of aquaculture system on the microbiome and gut metabolome of juvenile Chinese softshell turtle (Pelodiscus sinensis)
Source: Imeta. 2022 Apr 5;1(2):e17. doi: 10.1002/imt2.17 (PMC10989827; doi:10.1002/imt2.17)
Supplement: Supplementary file 2 — Supplementary information. [file IMT2-1-e17-s003.xlsx]

## Sheet: Table S1
Table S1 The growth-related phenotype traits of Pelodiscus sinensis in two agriculture culture systems
	Intensive pond culture system	Rice-fish culture system	Significant
Weight (g)	267.5±16.36	209.3±5.221	P<0.01
Costal height (mm)	38.38±0.7372	34.4±0.5355	P<0.01
Carapace length (mm)	121.1±2.637	111.3±1.481	P<0.01
Carapace width (mm)	99.6±1.788	93.06±1.201	P<0.01
Soft carapace width (mm)	18.95±0.5413	16.78±0.4	P<0.01
Plastron length (mm)	93.66±1.746	85.57±1.134	P<0.01
Plastron width (mm)	96.07±1.781	87.93±1.095	P<0.01
Interocular distance(mm)	11.01±0.1635	10.77±0.1281	NA
Tail length (mm)	46.70±2.079	41.96±1.409	NA
Condition Factor (%)	216±8.229	188±3.728	P<0.01
Condition Fctor = weight/Carapace length×100%
Significant differences (t test, p<0.05) are indicated by different letters.
All values were mean±SEM (n=30)

## Sheet: Table S2
Table S2 Relative abundance of micobiome at the phylum level
Taxonomyt	Sample	Abundance
AC1	abdomen	0.000348
AC1	back	0
AC1	colon	0
AC1	duodenum	0
AC1	ileum	0
AC1	limb	0
AC1	oral	0
AC1	rectum	0
AD3	abdomen	0.0018
AD3	back	0
AD3	colon	0.0133
AD3	duodenum	0.0522
AD3	ileum	0.0251
AD3	limb	0
AD3	oral	0
AD3	rectum	0.00314
Acidobacteria	abdomen	0.202
Acidobacteria	back	0.194
Acidobacteria	colon	0.177
Acidobacteria	duodenum	0.457
Acidobacteria	ileum	0.642
Acidobacteria	limb	0.279
Acidobacteria	oral	0.378
Acidobacteria	rectum	0.0128
Actinobacteria	abdomen	13.6
Actinobacteria	back	15.6
Actinobacteria	colon	0.79
Actinobacteria	duodenum	2.84
Actinobacteria	ileum	1.22
Actinobacteria	limb	9.25
Actinobacteria	oral	3.53
Actinobacteria	rectum	0.213
Armatimonadetes	abdomen	0.00545
Armatimonadetes	back	0.00768
Armatimonadetes	colon	0.00213
Armatimonadetes	duodenum	0.0155
Armatimonadetes	ileum	0.00447
Armatimonadetes	limb	0.00732
Armatimonadetes	oral	0.0128
Armatimonadetes	rectum	0.00125
BRC1	abdomen	0.000232
BRC1	back	0.000144
BRC1	colon	0.00187
BRC1	duodenum	0.00294
BRC1	ileum	0.000151
BRC1	limb	0
BRC1	oral	0
BRC1	rectum	0
Bacteroidetes	abdomen	9.28
Bacteroidetes	back	7.68
Bacteroidetes	colon	24
Bacteroidetes	duodenum	23.3
Bacteroidetes	ileum	16.2
Bacteroidetes	limb	12.9
Bacteroidetes	oral	17.5
Bacteroidetes	rectum	38.6
Caldiserica	abdomen	0.000696
Caldiserica	back	0
Caldiserica	colon	0
Caldiserica	duodenum	0.00122
Caldiserica	ileum	0
Caldiserica	limb	0
Caldiserica	oral	0
Caldiserica	rectum	0
Caldithrix	abdomen	0
Caldithrix	back	0
Caldithrix	colon	0
Caldithrix	duodenum	0.000247
Caldithrix	ileum	0.000654
Caldithrix	limb	0
Caldithrix	oral	0
Caldithrix	rectum	0
Chlamydiae	abdomen	0.000815
Chlamydiae	back	0.00163
Chlamydiae	colon	0.00221
Chlamydiae	duodenum	0.0111
Chlamydiae	ileum	0.0125
Chlamydiae	limb	0.000473
Chlamydiae	oral	0.000593
Chlamydiae	rectum	0.00624
Chlorobi	abdomen	0.0133
Chlorobi	back	0.0132
Chlorobi	colon	0.00463
Chlorobi	duodenum	0.0202
Chlorobi	ileum	0.00513
Chlorobi	limb	0.0104
Chlorobi	oral	0.0179
Chlorobi	rectum	0.000458
Chloroflexi	abdomen	0.0417
Chloroflexi	back	0.0413
Chloroflexi	colon	0.0418
Chloroflexi	duodenum	0.22
Chloroflexi	ileum	0.0905
Chloroflexi	limb	0.0708
Chloroflexi	oral	0.122
Chloroflexi	rectum	0.0044
Crenarchaeota	abdomen	0.000911
Crenarchaeota	back	0.0021
Crenarchaeota	colon	0.00616
Crenarchaeota	duodenum	0.0484
Crenarchaeota	ileum	0.0391
Crenarchaeota	limb	0.000349
Crenarchaeota	oral	0.000391
Crenarchaeota	rectum	0
Cyanobacteria	abdomen	0.051
Cyanobacteria	back	0.107
Cyanobacteria	colon	0.00718
Cyanobacteria	duodenum	0.0491
Cyanobacteria	ileum	0.161
Cyanobacteria	limb	0.11
Cyanobacteria	oral	0.0391
Cyanobacteria	rectum	0.00212
Deferribacteres	abdomen	0.000168
Deferribacteres	back	0.000538
Deferribacteres	colon	0.021
Deferribacteres	duodenum	0.047
Deferribacteres	ileum	0.00655
Deferribacteres	limb	0.000162
Deferribacteres	oral	0
Deferribacteres	rectum	0.00068
EM3	abdomen	0
EM3	back	0
EM3	colon	0.00156
EM3	duodenum	0
EM3	ileum	0
EM3	limb	0
EM3	oral	0
EM3	rectum	0
Elusimicrobia	abdomen	0.000156
Elusimicrobia	back	0
Elusimicrobia	colon	0.00593
Elusimicrobia	duodenum	0.0109
Elusimicrobia	ileum	0.00513
Elusimicrobia	limb	0.000288
Elusimicrobia	oral	0.000221
Elusimicrobia	rectum	0.000146
Euryarchaeota	abdomen	0.0011
Euryarchaeota	back	0
Euryarchaeota	colon	0.722
Euryarchaeota	duodenum	0.296
Euryarchaeota	ileum	0.00824
Euryarchaeota	limb	0.000628
Euryarchaeota	oral	0.00113
Euryarchaeota	rectum	0.00312
FBP	abdomen	0.00035
FBP	back	0.000161
FBP	colon	0.000154
FBP	duodenum	0.00165
FBP	ileum	0.00122
FBP	limb	0
FBP	oral	0.000352
FBP	rectum	0
FCPU426	abdomen	0
FCPU426	back	0.000161
FCPU426	colon	0.000631
FCPU426	duodenum	0.000441
FCPU426	ileum	0.000194
FCPU426	limb	0.000433
FCPU426	oral	0
FCPU426	rectum	0
Fibrobacteres	abdomen	0.000143
Fibrobacteres	back	0
Fibrobacteres	colon	0
Fibrobacteres	duodenum	0.003
Fibrobacteres	ileum	0.00124
Fibrobacteres	limb	0.000783
Fibrobacteres	oral	0.000875
Fibrobacteres	rectum	0
Firmicutes	abdomen	1.53
Firmicutes	back	1.46
Firmicutes	colon	28.7
Firmicutes	duodenum	28.8
Firmicutes	ileum	35.5
Firmicutes	limb	1.46
Firmicutes	oral	0.902
Firmicutes	rectum	17.3
Fusobacteria	abdomen	0.0721
Fusobacteria	back	0.298
Fusobacteria	colon	8.25
Fusobacteria	duodenum	2.56
Fusobacteria	ileum	1.08
Fusobacteria	limb	0.28
Fusobacteria	oral	0.533
Fusobacteria	rectum	15.7
GAL15	abdomen	0
GAL15	back	0
GAL15	colon	0.000595
GAL15	duodenum	0.00265
GAL15	ileum	0.00097
GAL15	limb	0
GAL15	oral	0
GAL15	rectum	0
GN02	abdomen	0.00445
GN02	back	0.00282
GN02	colon	0
GN02	duodenum	0.000212
GN02	ileum	0
GN02	limb	0.00996
GN02	oral	0.0154
GN02	rectum	0
GN04	abdomen	0.000348
GN04	back	0
GN04	colon	0.000249
GN04	duodenum	0.000631
GN04	ileum	0.000194
GN04	limb	0
GN04	oral	0
GN04	rectum	0
GOUTA4	abdomen	0
GOUTA4	back	0
GOUTA4	colon	0
GOUTA4	duodenum	0
GOUTA4	ileum	0.00107
GOUTA4	limb	0
GOUTA4	oral	0
GOUTA4	rectum	0
Gemmatimonadetes	abdomen	0.00665
Gemmatimonadetes	back	0.00836
Gemmatimonadetes	colon	0.0482
Gemmatimonadetes	duodenum	0.117
Gemmatimonadetes	ileum	0.122
Gemmatimonadetes	limb	0.01
Gemmatimonadetes	oral	0.00857
Gemmatimonadetes	rectum	0.00339
H-178	abdomen	0
H-178	back	0
H-178	colon	0
H-178	duodenum	0.000627
H-178	ileum	0
H-178	limb	0
H-178	oral	0
H-178	rectum	0
Hyd24-12	abdomen	0
Hyd24-12	back	0
Hyd24-12	colon	0.000578
Hyd24-12	duodenum	0.00127
Hyd24-12	ileum	0.000846
Hyd24-12	limb	0
Hyd24-12	oral	0
Hyd24-12	rectum	0
Lentisphaerae	abdomen	0.000464
Lentisphaerae	back	0
Lentisphaerae	colon	0.00385
Lentisphaerae	duodenum	0.000213
Lentisphaerae	ileum	0.000161
Lentisphaerae	limb	0
Lentisphaerae	oral	0
Lentisphaerae	rectum	0
NC10	abdomen	0.00126
NC10	back	0.000247
NC10	colon	0.000357
NC10	duodenum	0.00172
NC10	ileum	0.000614
NC10	limb	0
NC10	oral	0
NC10	rectum	0
NKB19	abdomen	0
NKB19	back	0
NKB19	colon	0.000222
NKB19	duodenum	0.0029
NKB19	ileum	0.00092
NKB19	limb	0.000433
NKB19	oral	0
NKB19	rectum	0
Nitrospirae	abdomen	0.00448
Nitrospirae	back	0.00225
Nitrospirae	colon	0.0119
Nitrospirae	duodenum	0.029
Nitrospirae	ileum	0.0324
Nitrospirae	limb	0.00105
Nitrospirae	oral	0.00266
Nitrospirae	rectum	0.00138
OD1	abdomen	0.167
OD1	back	0.184
OD1	colon	0.213
OD1	duodenum	1.3
OD1	ileum	0.275
OD1	limb	0.127
OD1	oral	0.0623
OD1	rectum	0.137
OP1	abdomen	0.00058
OP1	back	0
OP1	colon	0.00362
OP1	duodenum	0.00103
OP1	ileum	0
OP1	limb	0
OP1	oral	0
OP1	rectum	0
OP11	abdomen	0
OP11	back	0
OP11	colon	0
OP11	duodenum	0.000173
OP11	ileum	0
OP11	limb	0
OP11	oral	0
OP11	rectum	0
OP3	abdomen	0.00197
OP3	back	0
OP3	colon	0.000527
OP3	duodenum	0.000713
OP3	ileum	0
OP3	limb	0
OP3	oral	0
OP3	rectum	0
OP8	abdomen	0.00128
OP8	back	0
OP8	colon	0.00756
OP8	duodenum	0.00326
OP8	ileum	0.000326
OP8	limb	0
OP8	oral	0
OP8	rectum	0.000144
OP9	abdomen	0
OP9	back	0
OP9	colon	0.0649
OP9	duodenum	0.00361
OP9	ileum	0.00163
OP9	limb	0
OP9	oral	0
OP9	rectum	0.000656
Planctomycetes	abdomen	0.031
Planctomycetes	back	0.0481
Planctomycetes	colon	0.0123
Planctomycetes	duodenum	0.0417
Planctomycetes	ileum	0.064
Planctomycetes	limb	0.0444
Planctomycetes	oral	0.029
Planctomycetes	rectum	0.000307
Proteobacteria	abdomen	70
Proteobacteria	back	68.6
Proteobacteria	colon	36.4
Proteobacteria	duodenum	39.1
Proteobacteria	ileum	44.3
Proteobacteria	limb	70.9
Proteobacteria	oral	72.9
Proteobacteria	rectum	27.9
SAR406	abdomen	0
SAR406	back	0
SAR406	colon	0.000435
SAR406	duodenum	0
SAR406	ileum	0
SAR406	limb	0
SAR406	oral	0
SAR406	rectum	0
SBR1093	abdomen	0
SBR1093	back	0
SBR1093	colon	0
SBR1093	duodenum	0.000367
SBR1093	ileum	0.000365
SBR1093	limb	0
SBR1093	oral	0
SBR1093	rectum	0.000159
SC4	abdomen	0
SC4	back	0
SC4	colon	0
SC4	duodenum	0.000294
SC4	ileum	0
SC4	limb	0
SC4	oral	0
SC4	rectum	0
SR1	abdomen	0.00311
SR1	back	0.00185
SR1	colon	0.00041
SR1	duodenum	0.00075
SR1	ileum	0.000194
SR1	limb	0.000913
SR1	oral	0.00212
SR1	rectum	0
Spirochaetes	abdomen	0.0033
Spirochaetes	back	0.0031
Spirochaetes	colon	0.0108
Spirochaetes	duodenum	0.0149
Spirochaetes	ileum	0.0036
Spirochaetes	limb	0.00359
Spirochaetes	oral	0.0107
Spirochaetes	rectum	0.00153
Synergistetes	abdomen	0
Synergistetes	back	0
Synergistetes	colon	0.17
Synergistetes	duodenum	0.0175
Synergistetes	ileum	0.00437
Synergistetes	limb	0.000233
Synergistetes	oral	0
Synergistetes	rectum	0.00206
TA06	abdomen	0
TA06	back	0
TA06	colon	0
TA06	duodenum	0.000294
TA06	ileum	0
TA06	limb	0
TA06	oral	0
TA06	rectum	0
TM6	abdomen	0.000313
TM6	back	0.000387
TM6	colon	0.00119
TM6	duodenum	0.00375
TM6	ileum	0.00122
TM6	limb	0.000185
TM6	oral	0.000737
TM6	rectum	0
TM7	abdomen	0.0507
TM7	back	0.0419
TM7	colon	0.00297
TM7	duodenum	0.0666
TM7	ileum	0.00457
TM7	limb	0.0782
TM7	oral	0.0942
TM7	rectum	0.000439
Tenericutes	abdomen	0.000563
Tenericutes	back	0.000611
Tenericutes	colon	0.149
Tenericutes	duodenum	0.107
Tenericutes	ileum	0.017
Tenericutes	limb	0.00464
Tenericutes	oral	0.00435
Tenericutes	rectum	0.00511
Thermotogae	abdomen	0
Thermotogae	back	0
Thermotogae	colon	0.0747
Thermotogae	duodenum	0.00305
Thermotogae	ileum	0
Thermotogae	limb	0
Thermotogae	oral	0
Thermotogae	rectum	0.000144
Verrucomicrobia	abdomen	0.149
Verrucomicrobia	back	0.129
Verrucomicrobia	colon	0.0832
Verrucomicrobia	duodenum	0.338
Verrucomicrobia	ileum	0.0763
Verrucomicrobia	limb	0.166
Verrucomicrobia	oral	2.48
Verrucomicrobia	rectum	0.019
WPS-2	abdomen	0.0007
WPS-2	back	0
WPS-2	colon	0.00133
WPS-2	duodenum	0.00743
WPS-2	ileum	0.00498
WPS-2	limb	0.000529
WPS-2	oral	0.00183
WPS-2	rectum	0.000336
WS3	abdomen	0.000375
WS3	back	0
WS3	colon	0.00459
WS3	duodenum	0.00987
WS3	ileum	0.00773
WS3	limb	0.000942
WS3	oral	0.000151
WS3	rectum	0.000171
WS5	abdomen	0
WS5	back	0
WS5	colon	0
WS5	duodenum	0.000275
WS5	ileum	0
WS5	limb	0.000207
WS5	oral	0
WS5	rectum	0
WWE1	abdomen	0
WWE1	back	0
WWE1	colon	0.000379
WWE1	duodenum	0.00816
WWE1	ileum	0.000388
WWE1	limb	0
WWE1	oral	0
WWE1	rectum	0
[Caldithrix]	abdomen	0.000232
[Caldithrix]	back	0
[Caldithrix]	colon	0.000622
[Caldithrix]	duodenum	0
[Caldithrix]	ileum	0
[Caldithrix]	limb	0
[Caldithrix]	oral	0
[Caldithrix]	rectum	0
[Parvarchaeota]	abdomen	0
[Parvarchaeota]	back	0
[Parvarchaeota]	colon	0.00274
[Parvarchaeota]	duodenum	0.00153
[Parvarchaeota]	ileum	0
[Parvarchaeota]	limb	0
[Parvarchaeota]	oral	0
[Parvarchaeota]	rectum	0
[Thermi]	abdomen	4.78
[Thermi]	back	5.57
[Thermi]	colon	0.0688
[Thermi]	duodenum	0.0635
[Thermi]	ileum	0.0719
[Thermi]	limb	4.33
[Thermi]	oral	1.27
[Thermi]	rectum	0.0953
unidentified	abdomen	0.00017
unidentified	back	0
unidentified	colon	0.000155
unidentified	duodenum	0
unidentified	ileum	0
unidentified	limb	0
unidentified	oral	0
unidentified	rectum	0

## Sheet: Table S3
Table S3 Relative abundance of micobiome at the genus level
Taxonomyt	Sample	Abundance
02d06	abdomen	0
02d06	back	0
02d06	colon	0.00327468
02d06	duodenum	0.00207403
02d06	ileum	0.000793206
02d06	limb	0
02d06	oral	0.00024574
02d06	rectum	0.000292482
1-68	abdomen	0
1-68	back	0
1-68	colon	0.000193344
1-68	duodenum	0
1-68	ileum	0.000194395
1-68	limb	0
1-68	oral	0
1-68	rectum	0
44315	abdomen	0.00145676
44315	back	0
44315	colon	0.000437919
44315	duodenum	0.000358077
44315	ileum	0.000167588
44315	limb	0.000163857
44315	oral	0
44315	rectum	0
5-7N15	abdomen	0
5-7N15	back	0
5-7N15	colon	0.000848854
5-7N15	duodenum	0.000612621
5-7N15	ileum	0.00222963
5-7N15	limb	0
5-7N15	oral	0
5-7N15	rectum	0.000219362
A17	abdomen	0
A17	back	0
A17	colon	0
A17	duodenum	0.00064274
A17	ileum	0.000549108
A17	limb	0
A17	oral	0
A17	rectum	0
AF12	abdomen	0
AF12	back	0
AF12	colon	0.00282597
AF12	duodenum	0.00118266
AF12	ileum	0
AF12	limb	0.000323939
AF12	oral	0.000163632
AF12	rectum	0
Abiotrophia	abdomen	0
Abiotrophia	back	0
Abiotrophia	colon	0
Abiotrophia	duodenum	0.00810509
Abiotrophia	ileum	0
Abiotrophia	limb	0
Abiotrophia	oral	0
Abiotrophia	rectum	0
Acetobacter	abdomen	0
Acetobacter	back	0
Acetobacter	colon	0.0126339
Acetobacter	duodenum	0.0151991
Acetobacter	ileum	0.00392276
Acetobacter	limb	0
Acetobacter	oral	0
Acetobacter	rectum	0
Acetobacterium	abdomen	0
Acetobacterium	back	0
Acetobacterium	colon	0.000816779
Acetobacterium	duodenum	0.00749075
Acetobacterium	ileum	0.000912102
Acetobacterium	limb	0
Acetobacterium	oral	0
Acetobacterium	rectum	0.000363711
Acholeplasma	abdomen	0
Acholeplasma	back	0
Acholeplasma	colon	0.000193344
Acholeplasma	duodenum	0.000268655
Acholeplasma	ileum	0
Acholeplasma	limb	0
Acholeplasma	oral	0
Acholeplasma	rectum	0
Achromobacter	abdomen	0
Achromobacter	back	0
Achromobacter	colon	0.00932057
Achromobacter	duodenum	0.0459401
Achromobacter	ileum	0.00815833
Achromobacter	limb	0.00157218
Achromobacter	oral	0.0015545
Achromobacter	rectum	0.000208921
Acidaminobacter	abdomen	0
Acidaminobacter	back	0
Acidaminobacter	colon	0.00200496
Acidaminobacter	duodenum	0.0221647
Acidaminobacter	ileum	0.000758607
Acidaminobacter	limb	0
Acidaminobacter	oral	0
Acidaminobacter	rectum	0.00225699
Acidaminococcus	abdomen	0
Acidaminococcus	back	0
Acidaminococcus	colon	0
Acidaminococcus	duodenum	0.000423737
Acidaminococcus	ileum	0.00135978
Acidaminococcus	limb	0
Acidaminococcus	oral	0
Acidaminococcus	rectum	0
Acidisoma	abdomen	0
Acidisoma	back	0
Acidisoma	colon	0.00748407
Acidisoma	duodenum	0.00498992
Acidisoma	ileum	0
Acidisoma	limb	0.00233864
Acidisoma	oral	0
Acidisoma	rectum	0
Acidisphaera	abdomen	0
Acidisphaera	back	0
Acidisphaera	colon	0.000444462
Acidisphaera	duodenum	0
Acidisphaera	ileum	0
Acidisphaera	limb	0
Acidisphaera	oral	0
Acidisphaera	rectum	0
Acidocella	abdomen	0.000166842
Acidocella	back	0
Acidocella	colon	0.00133669
Acidocella	duodenum	0.00135187
Acidocella	ileum	0.00329285
Acidocella	limb	0
Acidocella	oral	0
Acidocella	rectum	0
Acidovorax	abdomen	0.00657078
Acidovorax	back	0.00427099
Acidovorax	colon	0.00983348
Acidovorax	duodenum	0.0284408
Acidovorax	ileum	0.00494594
Acidovorax	limb	0.0061174
Acidovorax	oral	0.00282106
Acidovorax	rectum	0
Acinetobacter	abdomen	31.3119
Acinetobacter	back	29.2103
Acinetobacter	colon	0.648808
Acinetobacter	duodenum	3.15383
Acinetobacter	ileum	1.90321
Acinetobacter	limb	23.3168
Acinetobacter	oral	22.6622
Acinetobacter	rectum	0.21723
Actibacter	abdomen	0
Actibacter	back	0
Actibacter	colon	0.00023281
Actibacter	duodenum	0
Actibacter	ileum	0
Actibacter	limb	0
Actibacter	oral	0
Actibacter	rectum	0
Actinoallomurus	abdomen	0
Actinoallomurus	back	0
Actinoallomurus	colon	0
Actinoallomurus	duodenum	0
Actinoallomurus	ileum	0.000969404
Actinoallomurus	limb	0
Actinoallomurus	oral	0
Actinoallomurus	rectum	0
Actinobacillus	abdomen	0
Actinobacillus	back	0
Actinobacillus	colon	0
Actinobacillus	duodenum	0.00357355
Actinobacillus	ileum	0
Actinobacillus	limb	0
Actinobacillus	oral	0
Actinobacillus	rectum	0.000365603
Actinocorallia	abdomen	0
Actinocorallia	back	0
Actinocorallia	colon	0
Actinocorallia	duodenum	0.00053731
Actinocorallia	ileum	0
Actinocorallia	limb	0
Actinocorallia	oral	0
Actinocorallia	rectum	0
Actinomadura	abdomen	0.000335408
Actinomadura	back	0
Actinomadura	colon	0.000155736
Actinomadura	duodenum	0.00218587
Actinomadura	ileum	0.00328332
Actinomadura	limb	0.000277443
Actinomadura	oral	0.000140879
Actinomadura	rectum	0
Actinomyces	abdomen	0.000514957
Actinomyces	back	0
Actinomyces	colon	0.00861807
Actinomyces	duodenum	0.0130137
Actinomyces	ileum	0.00238722
Actinomyces	limb	0.00233783
Actinomyces	oral	0.000223806
Actinomyces	rectum	0.000585792
Actinomycetospora	abdomen	0
Actinomycetospora	back	0.000372917
Actinomycetospora	colon	0
Actinomycetospora	duodenum	0.00149561
Actinomycetospora	ileum	0.000388789
Actinomycetospora	limb	0
Actinomycetospora	oral	0
Actinomycetospora	rectum	0
Actinoplanes	abdomen	0.00374536
Actinoplanes	back	0.00109896
Actinoplanes	colon	0
Actinoplanes	duodenum	0
Actinoplanes	ileum	0.000583184
Actinoplanes	limb	0.00166597
Actinoplanes	oral	0.000869495
Actinoplanes	rectum	0
Actinotalea	abdomen	0
Actinotalea	back	0
Actinotalea	colon	0
Actinotalea	duodenum	0.00264499
Actinotalea	ileum	0
Actinotalea	limb	0
Actinotalea	oral	0
Actinotalea	rectum	0
Actinotelluria	abdomen	0
Actinotelluria	back	0
Actinotelluria	colon	0
Actinotelluria	duodenum	0.000268655
Actinotelluria	ileum	0
Actinotelluria	limb	0
Actinotelluria	oral	0
Actinotelluria	rectum	0
Adhaeribacter	abdomen	0.000154581
Adhaeribacter	back	0.000360314
Adhaeribacter	colon	0.000248804
Adhaeribacter	duodenum	0.00366356
Adhaeribacter	ileum	0.00092494
Adhaeribacter	limb	0
Adhaeribacter	oral	0.00156545
Adhaeribacter	rectum	0
Adlercreutzia	abdomen	0.00219298
Adlercreutzia	back	0.000155199
Adlercreutzia	colon	0.00449163
Adlercreutzia	duodenum	0.183321
Adlercreutzia	ileum	0.00907906
Adlercreutzia	limb	0.000277443
Adlercreutzia	oral	0
Adlercreutzia	rectum	0.000138966
Advenella	abdomen	0
Advenella	back	0
Advenella	colon	0.000777809
Advenella	duodenum	0
Advenella	ileum	0
Advenella	limb	0
Advenella	oral	0
Advenella	rectum	0
Aeriscardovia	abdomen	0
Aeriscardovia	back	0
Aeriscardovia	colon	0
Aeriscardovia	duodenum	0.00112171
Aeriscardovia	ileum	0
Aeriscardovia	limb	0
Aeriscardovia	oral	0
Aeriscardovia	rectum	0
Aerococcus	abdomen	0.000254279
Aerococcus	back	0.00238301
Aerococcus	colon	0.0143184
Aerococcus	duodenum	0.0296275
Aerococcus	ileum	0.00881823
Aerococcus	limb	0.00110828
Aerococcus	oral	0.000327264
Aerococcus	rectum	0.00181656
Aeromicrobium	abdomen	0.000827869
Aeromicrobium	back	0.00152102
Aeromicrobium	colon	0.00297822
Aeromicrobium	duodenum	0.0230466
Aeromicrobium	ileum	0.00352239
Aeromicrobium	limb	0.000866284
Aeromicrobium	oral	0.000742535
Aeromicrobium	rectum	0.00135991
Aeromonas	abdomen	13.3641
Aeromonas	back	13.5481
Aeromonas	colon	7.55928
Aeromonas	duodenum	2.02651
Aeromonas	ileum	1.5849
Aeromonas	limb	11.4601
Aeromonas	oral	15.6319
Aeromonas	rectum	9.59367
Aetherobacter	abdomen	0.000143221
Aetherobacter	back	0.000509571
Aetherobacter	colon	0
Aetherobacter	duodenum	0
Aetherobacter	ileum	0
Aetherobacter	limb	0
Aetherobacter	oral	0
Aetherobacter	rectum	0
Afifella	abdomen	0
Afifella	back	0
Afifella	colon	0.00121866
Afifella	duodenum	0.00475875
Afifella	ileum	0.00435854
Afifella	limb	0
Afifella	oral	0
Afifella	rectum	0
Afipia	abdomen	0
Afipia	back	0
Afipia	colon	0
Afipia	duodenum	0.00320852
Afipia	ileum	0
Afipia	limb	0
Afipia	oral	0
Afipia	rectum	0
Aggregatibacter	abdomen	0.000637129
Aggregatibacter	back	0.000144125
Aggregatibacter	colon	0.00124928
Aggregatibacter	duodenum	0.00780056
Aggregatibacter	ileum	0.000921047
Aggregatibacter	limb	0
Aggregatibacter	oral	0.00121267
Aggregatibacter	rectum	0.00114867
Agitococcus	abdomen	0
Agitococcus	back	0
Agitococcus	colon	0
Agitococcus	duodenum	0
Agitococcus	ileum	0
Agitococcus	limb	0
Agitococcus	oral	0.00197648
Agitococcus	rectum	0
Agrobacterium	abdomen	0.000733144
Agrobacterium	back	0.000586767
Agrobacterium	colon	0.0167322
Agrobacterium	duodenum	0.014978
Agrobacterium	ileum	0.000839305
Agrobacterium	limb	0
Agrobacterium	oral	0.00614691
Agrobacterium	rectum	0
Agrococcus	abdomen	0
Agrococcus	back	0
Agrococcus	colon	0
Agrococcus	duodenum	0.00467379
Agrococcus	ileum	0
Agrococcus	limb	0
Agrococcus	oral	0
Agrococcus	rectum	0
Agromyces	abdomen	0
Agromyces	back	0
Agromyces	colon	0.00186126
Agromyces	duodenum	0.00361022
Agromyces	ileum	0.0033306
Agromyces	limb	0
Agromyces	oral	0
Agromyces	rectum	0
Akkermansia	abdomen	0.00755594
Akkermansia	back	0.00647057
Akkermansia	colon	0.0661448
Akkermansia	duodenum	0.221066
Akkermansia	ileum	0.0318223
Akkermansia	limb	0.00233005
Akkermansia	oral	0.00290156
Akkermansia	rectum	0.00719792
Alcaligenes	abdomen	0
Alcaligenes	back	0
Alcaligenes	colon	0
Alcaligenes	duodenum	0.000423737
Alcaligenes	ileum	0.000485987
Alcaligenes	limb	0
Alcaligenes	oral	0
Alcaligenes	rectum	0
Alcanivorax	abdomen	0.000137149
Alcanivorax	back	0
Alcanivorax	colon	0.00394824
Alcanivorax	duodenum	0.0183044
Alcanivorax	ileum	0.00378062
Alcanivorax	limb	0.00155907
Alcanivorax	oral	0.000597646
Alcanivorax	rectum	0.00123919
Algoriphagus	abdomen	0
Algoriphagus	back	0
Algoriphagus	colon	0
Algoriphagus	duodenum	0.00162854
Algoriphagus	ileum	0
Algoriphagus	limb	0
Algoriphagus	oral	0
Algoriphagus	rectum	0
Alicyclobacillus	abdomen	0
Alicyclobacillus	back	0.000519008
Alicyclobacillus	colon	0.00236559
Alicyclobacillus	duodenum	0.0106012
Alicyclobacillus	ileum	0.00466169
Alicyclobacillus	limb	0.000277443
Alicyclobacillus	oral	0
Alicyclobacillus	rectum	0
Alishewanella	abdomen	0.000250264
Alishewanella	back	0
Alishewanella	colon	0.00147585
Alishewanella	duodenum	0
Alishewanella	ileum	0.00297059
Alishewanella	limb	0
Alishewanella	oral	0
Alishewanella	rectum	0
Alistipes	abdomen	0.00317026
Alistipes	back	0.00694283
Alistipes	colon	0.0201501
Alistipes	duodenum	0.137765
Alistipes	ileum	0.0564971
Alistipes	limb	0.00477051
Alistipes	oral	0.00255165
Alistipes	rectum	0.00413713
Alkaliphilus	abdomen	0
Alkaliphilus	back	0
Alkaliphilus	colon	0.00268579
Alkaliphilus	duodenum	0
Alkaliphilus	ileum	0
Alkaliphilus	limb	0
Alkaliphilus	oral	0
Alkaliphilus	rectum	0
Alkalitalea	abdomen	0
Alkalitalea	back	0
Alkalitalea	colon	0
Alkalitalea	duodenum	0
Alkalitalea	ileum	0.000291592
Alkalitalea	limb	0
Alkalitalea	oral	0
Alkalitalea	rectum	0
Alkanindiges	abdomen	0.0160463
Alkanindiges	back	0.0119178
Alkanindiges	colon	0.000301801
Alkanindiges	duodenum	0.00112171
Alkanindiges	ileum	0.0011667
Alkanindiges	limb	0.0253446
Alkanindiges	oral	0.0151144
Alkanindiges	rectum	0
Allobaculum	abdomen	0.000743599
Allobaculum	back	0
Allobaculum	colon	0.0992419
Allobaculum	duodenum	0.424981
Allobaculum	ileum	0.0677996
Allobaculum	limb	0.00236661
Allobaculum	oral	0.00074536
Allobaculum	rectum	0.0110032
Allochromatium	abdomen	0.000460519
Allochromatium	back	0
Allochromatium	colon	0.00879952
Allochromatium	duodenum	0.0760801
Allochromatium	ileum	0.00924864
Allochromatium	limb	0
Allochromatium	oral	0
Allochromatium	rectum	0.00466198
Alloiococcus	abdomen	0
Alloiococcus	back	0
Alloiococcus	colon	0
Alloiococcus	duodenum	0.00018364
Alloiococcus	ileum	0
Alloiococcus	limb	0
Alloiococcus	oral	0.000159031
Alloiococcus	rectum	0
Alteromonas	abdomen	0
Alteromonas	back	0
Alteromonas	colon	0.000773987
Alteromonas	duodenum	0.0180042
Alteromonas	ileum	0.000711474
Alteromonas	limb	0
Alteromonas	oral	0
Alteromonas	rectum	0
Amaricoccus	abdomen	0
Amaricoccus	back	0
Amaricoccus	colon	0
Amaricoccus	duodenum	0.000268655
Amaricoccus	ileum	0
Amaricoccus	limb	0
Amaricoccus	oral	0.000289325
Amaricoccus	rectum	0
Aminiphilus	abdomen	0
Aminiphilus	back	0
Aminiphilus	colon	0
Aminiphilus	duodenum	0.000259297
Aminiphilus	ileum	0
Aminiphilus	limb	0
Aminiphilus	oral	0
Aminiphilus	rectum	0
Aminobacter	abdomen	0
Aminobacter	back	0
Aminobacter	colon	0.0147987
Aminobacter	duodenum	0
Aminobacter	ileum	0.000884111
Aminobacter	limb	0
Aminobacter	oral	0
Aminobacter	rectum	0
Ammoniphilus	abdomen	0
Ammoniphilus	back	0
Ammoniphilus	colon	0
Ammoniphilus	duodenum	0.00677671
Ammoniphilus	ileum	0.000547076
Ammoniphilus	limb	0
Ammoniphilus	oral	0
Ammoniphilus	rectum	0
Amycolatopsis	abdomen	0.000398206
Amycolatopsis	back	0
Amycolatopsis	colon	0
Amycolatopsis	duodenum	0.00248068
Amycolatopsis	ileum	0.000842044
Amycolatopsis	limb	0
Amycolatopsis	oral	0.00216994
Amycolatopsis	rectum	0
Anaerobaculum	abdomen	0
Anaerobaculum	back	0
Anaerobaculum	colon	0.150446
Anaerobaculum	duodenum	0.00932525
Anaerobaculum	ileum	0.00380658
Anaerobaculum	limb	0.000232828
Anaerobaculum	oral	0
Anaerobaculum	rectum	0.00184673
Anaerobiospirillum	abdomen	0.000247118
Anaerobiospirillum	back	0
Anaerobiospirillum	colon	0.00045946
Anaerobiospirillum	duodenum	0
Anaerobiospirillum	ileum	0.000679891
Anaerobiospirillum	limb	0
Anaerobiospirillum	oral	0
Anaerobiospirillum	rectum	0
Anaerococcus	abdomen	0
Anaerococcus	back	0
Anaerococcus	colon	0.0026041
Anaerococcus	duodenum	0.00204781
Anaerococcus	ileum	0.000361983
Anaerococcus	limb	0
Anaerococcus	oral	0
Anaerococcus	rectum	0
Anaerofustis	abdomen	0
Anaerofustis	back	0
Anaerofustis	colon	0
Anaerofustis	duodenum	0.0033765
Anaerofustis	ileum	0
Anaerofustis	limb	0
Anaerofustis	oral	0
Anaerofustis	rectum	0.000139145
Anaerolinea	abdomen	0.00313659
Anaerolinea	back	0.00352871
Anaerolinea	colon	0.000193344
Anaerolinea	duodenum	0.00365192
Anaerolinea	ileum	0.00301446
Anaerolinea	limb	0.00610919
Anaerolinea	oral	0.00737571
Anaerolinea	rectum	0
Anaeromusa	abdomen	0
Anaeromusa	back	0
Anaeromusa	colon	0.000146934
Anaeromusa	duodenum	0.00394527
Anaeromusa	ileum	0.000323517
Anaeromusa	limb	0
Anaeromusa	oral	0
Anaeromusa	rectum	0
Anaeromyxobacter	abdomen	0.0261643
Anaeromyxobacter	back	0.0184283
Anaeromyxobacter	colon	0.000497609
Anaeromyxobacter	duodenum	0.00628217
Anaeromyxobacter	ileum	0.00218017
Anaeromyxobacter	limb	0.0209776
Anaeromyxobacter	oral	0.0208688
Anaeromyxobacter	rectum	0
Anaeroplasma	abdomen	0.000154581
Anaeroplasma	back	0.000153838
Anaeroplasma	colon	0
Anaeroplasma	duodenum	0.00763048
Anaeroplasma	ileum	0.000515296
Anaeroplasma	limb	0
Anaeroplasma	oral	0
Anaeroplasma	rectum	0
Anaerorhabdus	abdomen	0.00325823
Anaerorhabdus	back	0.00496466
Anaerorhabdus	colon	0.0712035
Anaerorhabdus	duodenum	0.0261355
Anaerorhabdus	ileum	0.0115648
Anaerorhabdus	limb	0.0034347
Anaerorhabdus	oral	0.000676333
Anaerorhabdus	rectum	0.0858411
Anaerosinus	abdomen	0
Anaerosinus	back	0
Anaerosinus	colon	0
Anaerosinus	duodenum	0.000950756
Anaerosinus	ileum	0
Anaerosinus	limb	0
Anaerosinus	oral	0
Anaerosinus	rectum	0
Anaerospora	abdomen	0.000286442
Anaerospora	back	0.000649522
Anaerospora	colon	0.000895961
Anaerospora	duodenum	0
Anaerospora	ileum	0
Anaerospora	limb	0.000163857
Anaerospora	oral	0.00086163
Anaerospora	rectum	0
Anaerostipes	abdomen	0.00032949
Anaerostipes	back	0
Anaerostipes	colon	0.00745653
Anaerostipes	duodenum	0.00508445
Anaerostipes	ileum	0.00521904
Anaerostipes	limb	0.000647367
Anaerostipes	oral	0
Anaerostipes	rectum	0.000720904
Anaerotruncus	abdomen	0
Anaerotruncus	back	0
Anaerotruncus	colon	0.000354309
Anaerotruncus	duodenum	0.00344949
Anaerotruncus	ileum	0
Anaerotruncus	limb	0.000147555
Anaerotruncus	oral	0
Anaerotruncus	rectum	0.000144027
Anaerovibrio	abdomen	0
Anaerovibrio	back	0
Anaerovibrio	colon	0.000888746
Anaerovibrio	duodenum	0.00167404
Anaerovibrio	ileum	0.000623716
Anaerovibrio	limb	0
Anaerovibrio	oral	0
Anaerovibrio	rectum	0.000479293
Anaerovorax	abdomen	0.000490847
Anaerovorax	back	0
Anaerovorax	colon	0.00243654
Anaerovorax	duodenum	0.0116645
Anaerovorax	ileum	0.000355333
Anaerovorax	limb	0.000166555
Anaerovorax	oral	0.000216994
Anaerovorax	rectum	0.00161012
Ancylobacter	abdomen	0
Ancylobacter	back	0
Ancylobacter	colon	0
Ancylobacter	duodenum	0
Ancylobacter	ileum	0
Ancylobacter	limb	0.000262695
Ancylobacter	oral	0
Ancylobacter	rectum	0
Aneurinibacillus	abdomen	0
Aneurinibacillus	back	0
Aneurinibacillus	colon	0
Aneurinibacillus	duodenum	0.000259776
Aneurinibacillus	ileum	0
Aneurinibacillus	limb	0
Aneurinibacillus	oral	0
Aneurinibacillus	rectum	0
Aphanizomenon	abdomen	0
Aphanizomenon	back	0
Aphanizomenon	colon	0
Aphanizomenon	duodenum	0
Aphanizomenon	ileum	0.00022663
Aphanizomenon	limb	0
Aphanizomenon	oral	0
Aphanizomenon	rectum	0
Aquabacterium	abdomen	0
Aquabacterium	back	0
Aquabacterium	colon	0
Aquabacterium	duodenum	0.00443128
Aquabacterium	ileum	0
Aquabacterium	limb	0
Aquabacterium	oral	0
Aquabacterium	rectum	0
Aquicella	abdomen	0.000212526
Aquicella	back	0
Aquicella	colon	0.000237951
Aquicella	duodenum	0.00613466
Aquicella	ileum	0.00771954
Aquicella	limb	0.00102582
Aquicella	oral	0.000136122
Aquicella	rectum	0
Aquimarina	abdomen	0
Aquimarina	back	0
Aquimarina	colon	0.000193344
Aquimarina	duodenum	0
Aquimarina	ileum	0
Aquimarina	limb	0
Aquimarina	oral	0
Aquimarina	rectum	0
Aquimonas	abdomen	0
Aquimonas	back	0
Aquimonas	colon	0.000220402
Aquimonas	duodenum	0.00270138
Aquimonas	ileum	0.00140231
Aquimonas	limb	0
Aquimonas	oral	0
Aquimonas	rectum	0
Aquirestis	abdomen	0
Aquirestis	back	0
Aquirestis	colon	0
Aquirestis	duodenum	0.000811421
Aquirestis	ileum	0
Aquirestis	limb	0
Aquirestis	oral	0
Aquirestis	rectum	0
Aquitalea	abdomen	0
Aquitalea	back	0.00219332
Aquitalea	colon	0
Aquitalea	duodenum	0.0011659
Aquitalea	ileum	0
Aquitalea	limb	0.00377801
Aquitalea	oral	0.0163261
Aquitalea	rectum	0
Arcobacter	abdomen	0.000398206
Arcobacter	back	0
Arcobacter	colon	0.00428979
Arcobacter	duodenum	0.0166479
Arcobacter	ileum	0.00107854
Arcobacter	limb	0.000162737
Arcobacter	oral	0
Arcobacter	rectum	0.000781532
Ardenscatena	abdomen	0.000238924
Ardenscatena	back	0.000164962
Ardenscatena	colon	0
Ardenscatena	duodenum	0.000179103
Ardenscatena	ileum	0
Ardenscatena	limb	0
Ardenscatena	oral	0
Ardenscatena	rectum	0
Arenimonas	abdomen	0.000212526
Arenimonas	back	0.000288251
Arenimonas	colon	0.00205675
Arenimonas	duodenum	0.0124841
Arenimonas	ileum	0.000650457
Arenimonas	limb	0.000325474
Arenimonas	oral	0
Arenimonas	rectum	0.000298367
Armatimonas	abdomen	0
Armatimonas	back	0
Armatimonas	colon	0
Armatimonas	duodenum	0
Armatimonas	ileum	0
Armatimonas	limb	0.000162737
Armatimonas	oral	0.000648931
Armatimonas	rectum	0
Arsenicicoccus	abdomen	0
Arsenicicoccus	back	0
Arsenicicoccus	colon	0
Arsenicicoccus	duodenum	0.00018364
Arsenicicoccus	ileum	0
Arsenicicoccus	limb	0.00033314
Arsenicicoccus	oral	0
Arsenicicoccus	rectum	0
Arthrobacter	abdomen	0.0208236
Arthrobacter	back	0.0100146
Arthrobacter	colon	0.0545553
Arthrobacter	duodenum	0.64394
Arthrobacter	ileum	0.0612565
Arthrobacter	limb	0.00753329
Arthrobacter	oral	0.00446629
Arthrobacter	rectum	0.0143842
Arthrospira	abdomen	0
Arthrospira	back	0
Arthrospira	colon	0.000270003
Arthrospira	duodenum	0.00287873
Arthrospira	ileum	0.000485987
Arthrospira	limb	0
Arthrospira	oral	0
Arthrospira	rectum	0
Asticcacaulis	abdomen	0.0026462
Asticcacaulis	back	0.007296
Asticcacaulis	colon	0
Asticcacaulis	duodenum	0.00055092
Asticcacaulis	ileum	0.000194395
Asticcacaulis	limb	0.00627446
Asticcacaulis	oral	0.00615511
Asticcacaulis	rectum	0
Atopobium	abdomen	0
Atopobium	back	0
Atopobium	colon	0.0022034
Atopobium	duodenum	0.00297396
Atopobium	ileum	0.000445777
Atopobium	limb	0
Atopobium	oral	0
Atopobium	rectum	0.000504696
Aurantimonas	abdomen	0
Aurantimonas	back	0
Aurantimonas	colon	0
Aurantimonas	duodenum	0
Aurantimonas	ileum	0.000911793
Aurantimonas	limb	0
Aurantimonas	oral	0
Aurantimonas	rectum	0
Azoarcus	abdomen	0
Azoarcus	back	0
Azoarcus	colon	0.000918919
Azoarcus	duodenum	0.0140397
Azoarcus	ileum	0.00142133
Azoarcus	limb	0
Azoarcus	oral	0.00106488
Azoarcus	rectum	0
Azohydromonas	abdomen	0
Azohydromonas	back	0
Azohydromonas	colon	0
Azohydromonas	duodenum	0
Azohydromonas	ileum	0.00475907
Azohydromonas	limb	0
Azohydromonas	oral	0
Azohydromonas	rectum	0
Azorhizobium	abdomen	0
Azorhizobium	back	0
Azorhizobium	colon	0
Azorhizobium	duodenum	0.00055092
Azorhizobium	ileum	0
Azorhizobium	limb	0
Azorhizobium	oral	0
Azorhizobium	rectum	0
Azospira	abdomen	0.00111054
Azospira	back	0
Azospira	colon	0.00474739
Azospira	duodenum	0.0666209
Azospira	ileum	0.00403531
Azospira	limb	0
Azospira	oral	0.000506319
Azospira	rectum	0.0032182
Azospirillum	abdomen	0.00367082
Azospirillum	back	0.00411136
Azospirillum	colon	0.000932313
Azospirillum	duodenum	0.000499674
Azospirillum	ileum	0.00870484
Azospirillum	limb	0.00615529
Azospirillum	oral	0.00462703
Azospirillum	rectum	0
B-42	abdomen	0
B-42	back	0
B-42	colon	0.000777809
B-42	duodenum	0.00109367
B-42	ileum	0.00123676
B-42	limb	0
B-42	oral	0
B-42	rectum	0.000209296
BD2-13	abdomen	0
BD2-13	back	0
BD2-13	colon	0
BD2-13	duodenum	0.000344226
BD2-13	ileum	0
BD2-13	limb	0
BD2-13	oral	0
BD2-13	rectum	0
BF311	abdomen	0
BF311	back	0
BF311	colon	0
BF311	duodenum	0.00346098
BF311	ileum	0.000583184
BF311	limb	0.000647367
BF311	oral	0
BF311	rectum	0
BSV43	abdomen	0
BSV43	back	0
BSV43	colon	0.000895263
BSV43	duodenum	0.000373903
BSV43	ileum	0
BSV43	limb	0
BSV43	oral	0
BSV43	rectum	0
Bacillus	abdomen	0.0103912
Bacillus	back	0.0161054
Bacillus	colon	0.093809
Bacillus	duodenum	0.194435
Bacillus	ileum	0.0931906
Bacillus	limb	0.0224996
Bacillus	oral	0.0126207
Bacillus	rectum	0.0215988
Bacteriovorax	abdomen	0
Bacteriovorax	back	0
Bacteriovorax	colon	0
Bacteriovorax	duodenum	0
Bacteriovorax	ileum	0
Bacteriovorax	limb	0
Bacteriovorax	oral	0
Bacteriovorax	rectum	0.00013928
Bacteroides	abdomen	0.218344
Bacteroides	back	0.326848
Bacteroides	colon	3.67268
Bacteroides	duodenum	7.13289
Bacteroides	ileum	2.80819
Bacteroides	limb	0.369371
Bacteroides	oral	0.695773
Bacteroides	rectum	11.7162
Balneimonas	abdomen	0.000247118
Balneimonas	back	0.00180596
Balneimonas	colon	0.000832828
Balneimonas	duodenum	0.0129456
Balneimonas	ileum	0.0037669
Balneimonas	limb	0.000225787
Balneimonas	oral	0
Balneimonas	rectum	0
Barnesiella	abdomen	0.000637129
Barnesiella	back	0
Barnesiella	colon	0.000337504
Barnesiella	duodenum	0.0251638
Barnesiella	ileum	0.00254008
Barnesiella	limb	0
Barnesiella	oral	0
Barnesiella	rectum	0
Bdellovibrio	abdomen	0.000452305
Bdellovibrio	back	0.000926497
Bdellovibrio	colon	0.000146934
Bdellovibrio	duodenum	0.00679132
Bdellovibrio	ileum	0.000155929
Bdellovibrio	limb	0.0014802
Bdellovibrio	oral	0.00705467
Bdellovibrio	rectum	0
Beijerinckia	abdomen	0.000382574
Beijerinckia	back	0.00261726
Beijerinckia	colon	0
Beijerinckia	duodenum	0.00043296
Beijerinckia	ileum	0
Beijerinckia	limb	0.00105179
Beijerinckia	oral	0.00179249
Beijerinckia	rectum	0.000337373
Bibersteinia	abdomen	0
Bibersteinia	back	0
Bibersteinia	colon	0
Bibersteinia	duodenum	0
Bibersteinia	ileum	0.00045326
Bibersteinia	limb	0
Bibersteinia	oral	0
Bibersteinia	rectum	0
Bifidobacterium	abdomen	0.0510545
Bifidobacterium	back	0.00137447
Bifidobacterium	colon	0.159418
Bifidobacterium	duodenum	0.232078
Bifidobacterium	ileum	0.118313
Bifidobacterium	limb	0.0153937
Bifidobacterium	oral	0.00372018
Bifidobacterium	rectum	0.0190146
Bilophila	abdomen	0.000906138
Bilophila	back	0.00145058
Bilophila	colon	0.0122219
Bilophila	duodenum	0.0257761
Bilophila	ileum	0.0139004
Bilophila	limb	0.000560143
Bilophila	oral	0.00037405
Bilophila	rectum	0.00302329
Blastococcus	abdomen	0.00207246
Blastococcus	back	0.00121744
Blastococcus	colon	0
Blastococcus	duodenum	0.00336244
Blastococcus	ileum	0.00126022
Blastococcus	limb	0.00228604
Blastococcus	oral	0.00143945
Blastococcus	rectum	0
Blastomonas	abdomen	0.000386451
Blastomonas	back	0
Blastomonas	colon	0
Blastomonas	duodenum	0.00264898
Blastomonas	ileum	0.0135372
Blastomonas	limb	0
Blastomonas	oral	0
Blastomonas	rectum	0.000482031
Blautia	abdomen	0.0626889
Blautia	back	0.0023793
Blautia	colon	0.21651
Blautia	duodenum	0.476599
Blautia	ileum	0.249978
Blautia	limb	0.0114551
Blautia	oral	0.005999
Blautia	rectum	0.0462292
Blvii28	abdomen	0.00135699
Blvii28	back	0
Blvii28	colon	0.000348874
Blvii28	duodenum	0.00887467
Blvii28	ileum	0.000161663
Blvii28	limb	0.000144001
Blvii28	oral	0
Blvii28	rectum	0.00050638
Bombiscardovia	abdomen	0.000670817
Bombiscardovia	back	0
Bombiscardovia	colon	0.0029818
Bombiscardovia	duodenum	0.000434332
Bombiscardovia	ileum	0.000346756
Bombiscardovia	limb	0
Bombiscardovia	oral	0
Bombiscardovia	rectum	0
Bordetella	abdomen	0.00711881
Bordetella	back	0.00839936
Bordetella	colon	0.000676705
Bordetella	duodenum	0.00298141
Bordetella	ileum	0.000693513
Bordetella	limb	0.0505937
Bordetella	oral	0.0156352
Bordetella	rectum	0
Bosea	abdomen	0.000382574
Bosea	back	0.000870901
Bosea	colon	0.00145008
Bosea	duodenum	0.00074154
Bosea	ileum	0.00321152
Bosea	limb	0.000579822
Bosea	oral	0.000811035
Bosea	rectum	0
Brachybacterium	abdomen	0.000429663
Brachybacterium	back	0
Brachybacterium	colon	0.00328711
Brachybacterium	duodenum	0.00675867
Brachybacterium	ileum	0.002249
Brachybacterium	limb	0
Brachybacterium	oral	0
Brachybacterium	rectum	0
Brachymonas	abdomen	0.0397268
Brachymonas	back	0.0469319
Brachymonas	colon	0
Brachymonas	duodenum	0.00478354
Brachymonas	ileum	0.000520134
Brachymonas	limb	0.0392029
Brachymonas	oral	0.791121
Brachymonas	rectum	0.012319
Bradyrhizobium	abdomen	0.00423445
Bradyrhizobium	back	0.00239875
Bradyrhizobium	colon	0.000193344
Bradyrhizobium	duodenum	0.000985068
Bradyrhizobium	ileum	0.000857068
Bradyrhizobium	limb	0.030959
Bradyrhizobium	oral	0.00675019
Bradyrhizobium	rectum	0
Brasilonema	abdomen	0
Brasilonema	back	0
Brasilonema	colon	0
Brasilonema	duodenum	0.000373903
Brasilonema	ileum	0
Brasilonema	limb	0
Brasilonema	oral	0
Brasilonema	rectum	0
Brevibacillus	abdomen	0.000143221
Brevibacillus	back	0.000144125
Brevibacillus	colon	0.0156059
Brevibacillus	duodenum	0.0247133
Brevibacillus	ileum	0.0129646
Brevibacillus	limb	0
Brevibacillus	oral	0
Brevibacillus	rectum	0.00184336
Brevibacterium	abdomen	0
Brevibacterium	back	0
Brevibacterium	colon	0.000837603
Brevibacterium	duodenum	0.00339455
Brevibacterium	ileum	0.000850704
Brevibacterium	limb	0.000166144
Brevibacterium	oral	0
Brevibacterium	rectum	0
Brevinema	abdomen	0
Brevinema	back	0
Brevinema	colon	0.000650327
Brevinema	duodenum	0
Brevinema	ileum	0
Brevinema	limb	0
Brevinema	oral	0
Brevinema	rectum	0
Brevundimonas	abdomen	0.0140917
Brevundimonas	back	0.00979235
Brevundimonas	colon	0.129387
Brevundimonas	duodenum	0.211284
Brevundimonas	ileum	0.0921887
Brevundimonas	limb	0.0143076
Brevundimonas	oral	0.0126855
Brevundimonas	rectum	0.0106938
Brochothrix	abdomen	0
Brochothrix	back	0.00742122
Brochothrix	colon	0
Brochothrix	duodenum	0.00298929
Brochothrix	ileum	0
Brochothrix	limb	0
Brochothrix	oral	0
Brochothrix	rectum	0.035903
Brooklawnia	abdomen	0
Brooklawnia	back	0
Brooklawnia	colon	0.000146934
Brooklawnia	duodenum	0.00138292
Brooklawnia	ileum	0.000251383
Brooklawnia	limb	0
Brooklawnia	oral	0
Brooklawnia	rectum	0
Buchnera	abdomen	0
Buchnera	back	0
Buchnera	colon	0.00102965
Buchnera	duodenum	0.000861323
Buchnera	ileum	0
Buchnera	limb	0.000277443
Buchnera	oral	0
Buchnera	rectum	0.000208921
Bulleidia	abdomen	0
Bulleidia	back	0
Bulleidia	colon	0
Bulleidia	duodenum	0.000172865
Bulleidia	ileum	0.000291592
Bulleidia	limb	0
Bulleidia	oral	0
Bulleidia	rectum	0.000134616
Burkholderia	abdomen	0.0523312
Burkholderia	back	0.072358
Burkholderia	colon	0.0184871
Burkholderia	duodenum	0.0439496
Burkholderia	ileum	0.0142635
Burkholderia	limb	0.0406356
Burkholderia	oral	0.134217
Burkholderia	rectum	0.108439
Butyricicoccus	abdomen	0.0074558
Butyricicoccus	back	0.0101147
Butyricicoccus	colon	0.0422634
Butyricicoccus	duodenum	0.086561
Butyricicoccus	ileum	0.0267298
Butyricicoccus	limb	0.00895976
Butyricicoccus	oral	0.00378922
Butyricicoccus	rectum	0.0364072
Butyricimonas	abdomen	0
Butyricimonas	back	0
Butyricimonas	colon	0.00430595
Butyricimonas	duodenum	0.00329158
Butyricimonas	ileum	0.00267127
Butyricimonas	limb	0.000249855
Butyricimonas	oral	0.00024574
Butyricimonas	rectum	0.000446254
Butyrivibrio	abdomen	0
Butyrivibrio	back	0
Butyrivibrio	colon	0.000748815
Butyrivibrio	duodenum	0.00478876
Butyrivibrio	ileum	0.00275263
Butyrivibrio	limb	0.00044018
Butyrivibrio	oral	0
Butyrivibrio	rectum	0
C39	abdomen	0.00195982
C39	back	0.000269863
C39	colon	0.00168124
C39	duodenum	0.00454177
C39	ileum	0.00147359
C39	limb	0.0010182
C39	oral	0.00197945
C39	rectum	0
CF231	abdomen	0
CF231	back	0
CF231	colon	0.00222697
CF231	duodenum	0.00217202
CF231	ileum	0.00404824
CF231	limb	0.000895066
CF231	oral	0
CF231	rectum	0.000737645
CL0-1	abdomen	0
CL0-1	back	0
CL0-1	colon	0
CL0-1	duodenum	0.00536185
CL0-1	ileum	0
CL0-1	limb	0
CL0-1	oral	0
CL0-1	rectum	0
CM44	abdomen	0.0121296
CM44	back	0.0218467
CM44	colon	0
CM44	duodenum	0.000595908
CM44	ileum	0.000173378
CM44	limb	0.0161281
CM44	oral	0.0653143
CM44	rectum	0.000381915
Caldicoprobacter	abdomen	0
Caldicoprobacter	back	0
Caldicoprobacter	colon	0.00186618
Caldicoprobacter	duodenum	0.0016438
Caldicoprobacter	ileum	0.00082168
Caldicoprobacter	limb	0
Caldicoprobacter	oral	0
Caldicoprobacter	rectum	0
Caldilinea	abdomen	0.000214097
Caldilinea	back	0
Caldilinea	colon	0.000220402
Caldilinea	duodenum	0.00447665
Caldilinea	ileum	0.00157194
Caldilinea	limb	0
Caldilinea	oral	0
Caldilinea	rectum	0
Caloramator	abdomen	0.000143221
Caloramator	back	0
Caloramator	colon	0
Caloramator	duodenum	0.00559074
Caloramator	ileum	0.000169634
Caloramator	limb	0
Caloramator	oral	0
Caloramator	rectum	0.000284211
Calothrix	abdomen	0.000672341
Calothrix	back	0.00160701
Calothrix	colon	0
Calothrix	duodenum	0.000211868
Calothrix	ileum	0.0119156
Calothrix	limb	0.00415292
Calothrix	oral	0.00664739
Calothrix	rectum	0
Camelimonas	abdomen	0
Camelimonas	back	0
Camelimonas	colon	0
Camelimonas	duodenum	0.000370214
Camelimonas	ileum	0.000226906
Camelimonas	limb	0
Camelimonas	oral	0
Camelimonas	rectum	0
Campylobacter	abdomen	0.000464153
Campylobacter	back	0
Campylobacter	colon	0.000509516
Campylobacter	duodenum	0.00158203
Campylobacter	ileum	0.000916819
Campylobacter	limb	0
Campylobacter	oral	0
Campylobacter	rectum	0.000158607
Candidatus_Accumulibacter	abdomen	0.0024631
Candidatus_Accumulibacter	back	0.000208089
Candidatus_Accumulibacter	colon	0.000386689
Candidatus_Accumulibacter	duodenum	0.00958432
Candidatus_Accumulibacter	ileum	0
Candidatus_Accumulibacter	limb	0.00063419
Candidatus_Accumulibacter	oral	0.00765731
Candidatus_Accumulibacter	rectum	0.000549225
Candidatus_Aquiluna	abdomen	0
Candidatus_Aquiluna	back	0
Candidatus_Aquiluna	colon	0
Candidatus_Aquiluna	duodenum	0.00180088
Candidatus_Aquiluna	ileum	0
Candidatus_Aquiluna	limb	0
Candidatus_Aquiluna	oral	0
Candidatus_Aquiluna	rectum	0
Candidatus_Arthromitus	abdomen	0
Candidatus_Arthromitus	back	0
Candidatus_Arthromitus	colon	0.0226772
Candidatus_Arthromitus	duodenum	0.00330591
Candidatus_Arthromitus	ileum	0.00146296
Candidatus_Arthromitus	limb	0
Candidatus_Arthromitus	oral	0
Candidatus_Arthromitus	rectum	0.000849698
Candidatus_Endobugula	abdomen	0
Candidatus_Endobugula	back	0
Candidatus_Endobugula	colon	0.000676705
Candidatus_Endobugula	duodenum	0
Candidatus_Endobugula	ileum	0
Candidatus_Endobugula	limb	0
Candidatus_Endobugula	oral	0
Candidatus_Endobugula	rectum	0
Candidatus_Entotheonella	abdomen	0.000141684
Candidatus_Entotheonella	back	0
Candidatus_Entotheonella	colon	0.000222231
Candidatus_Entotheonella	duodenum	0.000732213
Candidatus_Entotheonella	ileum	0
Candidatus_Entotheonella	limb	0
Candidatus_Entotheonella	oral	0
Candidatus_Entotheonella	rectum	0
Candidatus_Hepatoplasma	abdomen	0
Candidatus_Hepatoplasma	back	0
Candidatus_Hepatoplasma	colon	0.000193344
Candidatus_Hepatoplasma	duodenum	0
Candidatus_Hepatoplasma	ileum	0
Candidatus_Hepatoplasma	limb	0
Candidatus_Hepatoplasma	oral	0
Candidatus_Hepatoplasma	rectum	0
Candidatus_Koribacter	abdomen	0.00107682
Candidatus_Koribacter	back	0.00156882
Candidatus_Koribacter	colon	0.0104804
Candidatus_Koribacter	duodenum	0.0180464
Candidatus_Koribacter	ileum	0.0264968
Candidatus_Koribacter	limb	0.00158258
Candidatus_Koribacter	oral	0.00117254
Candidatus_Koribacter	rectum	0.000136005
Candidatus_Liberibacter	abdomen	0
Candidatus_Liberibacter	back	0
Candidatus_Liberibacter	colon	0
Candidatus_Liberibacter	duodenum	0.00317535
Candidatus_Liberibacter	ileum	0
Candidatus_Liberibacter	limb	0
Candidatus_Liberibacter	oral	0
Candidatus_Liberibacter	rectum	0
Candidatus_Methanoregula	abdomen	0
Candidatus_Methanoregula	back	0
Candidatus_Methanoregula	colon	0
Candidatus_Methanoregula	duodenum	0
Candidatus_Methanoregula	ileum	0
Candidatus_Methanoregula	limb	0
Candidatus_Methanoregula	oral	0.000156073
Candidatus_Methanoregula	rectum	0
Candidatus_Microthrix	abdomen	0
Candidatus_Microthrix	back	0
Candidatus_Microthrix	colon	0.000895263
Candidatus_Microthrix	duodenum	0.000375554
Candidatus_Microthrix	ileum	0
Candidatus_Microthrix	limb	0
Candidatus_Microthrix	oral	0
Candidatus_Microthrix	rectum	0
Candidatus_Nitrososphaera	abdomen	0.00035421
Candidatus_Nitrososphaera	back	0.00210089
Candidatus_Nitrososphaera	colon	0.000806862
Candidatus_Nitrososphaera	duodenum	0.0428178
Candidatus_Nitrososphaera	ileum	0.00309837
Candidatus_Nitrososphaera	limb	0.000184962
Candidatus_Nitrososphaera	oral	0.000391364
Candidatus_Nitrososphaera	rectum	0
Candidatus_Phlomobacter	abdomen	0
Candidatus_Phlomobacter	back	0
Candidatus_Phlomobacter	colon	0
Candidatus_Phlomobacter	duodenum	0.000703994
Candidatus_Phlomobacter	ileum	0.00036448
Candidatus_Phlomobacter	limb	0
Candidatus_Phlomobacter	oral	0
Candidatus_Phlomobacter	rectum	0.000288047
Candidatus_Portiera	abdomen	0
Candidatus_Portiera	back	0
Candidatus_Portiera	colon	0.000310414
Candidatus_Portiera	duodenum	0.00538994
Candidatus_Portiera	ileum	0.000173378
Candidatus_Portiera	limb	0
Candidatus_Portiera	oral	0
Candidatus_Portiera	rectum	0.000138966
Candidatus_Protochlamydia	abdomen	0
Candidatus_Protochlamydia	back	0.000216188
Candidatus_Protochlamydia	colon	0
Candidatus_Protochlamydia	duodenum	0.000162714
Candidatus_Protochlamydia	ileum	0
Candidatus_Protochlamydia	limb	0
Candidatus_Protochlamydia	oral	0
Candidatus_Protochlamydia	rectum	0
Candidatus_Rhabdochlamydia	abdomen	0.000154581
Candidatus_Rhabdochlamydia	back	0
Candidatus_Rhabdochlamydia	colon	0.000278711
Candidatus_Rhabdochlamydia	duodenum	0.0015478
Candidatus_Rhabdochlamydia	ileum	0.0108156
Candidatus_Rhabdochlamydia	limb	0
Candidatus_Rhabdochlamydia	oral	0
Candidatus_Rhabdochlamydia	rectum	0
Candidatus_Solibacter	abdomen	0.00161453
Candidatus_Solibacter	back	0.000868602
Candidatus_Solibacter	colon	0.00220952
Candidatus_Solibacter	duodenum	0.0146694
Candidatus_Solibacter	ileum	0.0133566
Candidatus_Solibacter	limb	0.00034448
Candidatus_Solibacter	oral	0.000958496
Candidatus_Solibacter	rectum	0.000394851
Candidatus_Xiphinematobacter	abdomen	0.00343123
Candidatus_Xiphinematobacter	back	0.00119434
Candidatus_Xiphinematobacter	colon	0.000976849
Candidatus_Xiphinematobacter	duodenum	0.00624202
Candidatus_Xiphinematobacter	ileum	0.00266507
Candidatus_Xiphinematobacter	limb	0.00437609
Candidatus_Xiphinematobacter	oral	0.00253601
Candidatus_Xiphinematobacter	rectum	0
Capnocytophaga	abdomen	0
Capnocytophaga	back	0
Capnocytophaga	colon	0.000389491
Capnocytophaga	duodenum	0
Capnocytophaga	ileum	0
Capnocytophaga	limb	0
Capnocytophaga	oral	0
Capnocytophaga	rectum	0
Cardiobacterium	abdomen	0
Cardiobacterium	back	0
Cardiobacterium	colon	0
Cardiobacterium	duodenum	0.000246809
Cardiobacterium	ileum	0
Cardiobacterium	limb	0
Cardiobacterium	oral	0
Cardiobacterium	rectum	0
Carnobacterium	abdomen	0
Carnobacterium	back	0
Carnobacterium	colon	0
Carnobacterium	duodenum	0.019665
Carnobacterium	ileum	0
Carnobacterium	limb	0
Carnobacterium	oral	0
Carnobacterium	rectum	0
Catellatospora	abdomen	0
Catellatospora	back	0
Catellatospora	colon	0
Catellatospora	duodenum	0.000488142
Catellatospora	ileum	0.000658417
Catellatospora	limb	0
Catellatospora	oral	0
Catellatospora	rectum	0
Catenibacterium	abdomen	0
Catenibacterium	back	0
Catenibacterium	colon	0.0210217
Catenibacterium	duodenum	0.0118343
Catenibacterium	ileum	0.00750259
Catenibacterium	limb	0.000184962
Catenibacterium	oral	0.000314193
Catenibacterium	rectum	0.00844447
Catonella	abdomen	0
Catonella	back	0
Catonella	colon	0
Catonella	duodenum	0.000374583
Catonella	ileum	0.000173378
Catonella	limb	0
Catonella	oral	0.000175315
Catonella	rectum	0
Caulobacter	abdomen	0.00295583
Caulobacter	back	0.00123199
Caulobacter	colon	0.00789526
Caulobacter	duodenum	0.0156266
Caulobacter	ileum	0.00703863
Caulobacter	limb	0.000629399
Caulobacter	oral	0.00157103
Caulobacter	rectum	0.000857128
Cellulomonas	abdomen	0.0149058
Cellulomonas	back	0.00692546
Cellulomonas	colon	0.00168923
Cellulomonas	duodenum	0.000578137
Cellulomonas	ileum	0.00612819
Cellulomonas	limb	0.0114833
Cellulomonas	oral	0.0277419
Cellulomonas	rectum	0.000218227
Cellulosimicrobium	abdomen	0
Cellulosimicrobium	back	0
Cellulosimicrobium	colon	0
Cellulosimicrobium	duodenum	0.00132265
Cellulosimicrobium	ileum	0
Cellulosimicrobium	limb	0
Cellulosimicrobium	oral	0
Cellulosimicrobium	rectum	0
Cellvibrio	abdomen	0
Cellvibrio	back	0.000159524
Cellvibrio	colon	0.00755117
Cellvibrio	duodenum	0.00157502
Cellvibrio	ileum	0.0022389
Cellvibrio	limb	0.000184962
Cellvibrio	oral	0
Cellvibrio	rectum	0.000219362
Cetobacterium	abdomen	0.0532674
Cetobacterium	back	0.223833
Cetobacterium	colon	8.23511
Cetobacterium	duodenum	2.52163
Cetobacterium	ileum	1.05407
Cetobacterium	limb	0.257579
Cetobacterium	oral	0.479606
Cetobacterium	rectum	15.6866
Chelativorans	abdomen	0
Chelativorans	back	0
Chelativorans	colon	0.0014445
Chelativorans	duodenum	0.000805965
Chelativorans	ileum	0
Chelativorans	limb	0
Chelativorans	oral	0
Chelativorans	rectum	0
Chitinibacter	abdomen	0.000166842
Chitinibacter	back	0.000310397
Chitinibacter	colon	0.00206531
Chitinibacter	duodenum	0.000934758
Chitinibacter	ileum	0
Chitinibacter	limb	0.00329702
Chitinibacter	oral	0.00588838
Chitinibacter	rectum	0
Chitinilyticum	abdomen	0.000243684
Chitinilyticum	back	0.000883197
Chitinilyticum	colon	0
Chitinilyticum	duodenum	0
Chitinilyticum	ileum	0
Chitinilyticum	limb	0.000429953
Chitinilyticum	oral	0.000832299
Chitinilyticum	rectum	0
Chitinophaga	abdomen	0.00916724
Chitinophaga	back	0.00876526
Chitinophaga	colon	0
Chitinophaga	duodenum	0.000317803
Chitinophaga	ileum	0.000290821
Chitinophaga	limb	0.00702008
Chitinophaga	oral	0.0102106
Chitinophaga	rectum	0
Chloronema	abdomen	0.000375298
Chloronema	back	0.000146692
Chloronema	colon	0.00021846
Chloronema	duodenum	0.00554781
Chloronema	ileum	0
Chloronema	limb	0.000425793
Chloronema	oral	0.000269625
Chloronema	rectum	0
Chondromyces	abdomen	0
Chondromyces	back	0
Chondromyces	colon	0.000222231
Chondromyces	duodenum	0.00101002
Chondromyces	ileum	0
Chondromyces	limb	0.000510726
Chondromyces	oral	0.000147546
Chondromyces	rectum	0
Christensenella	abdomen	0
Christensenella	back	0
Christensenella	colon	0
Christensenella	duodenum	0.000211868
Christensenella	ileum	0
Christensenella	limb	0
Christensenella	oral	0
Christensenella	rectum	0
Chromatium	abdomen	0
Chromatium	back	0
Chromatium	colon	0.000483361
Chromatium	duodenum	0
Chromatium	ileum	0
Chromatium	limb	0
Chromatium	oral	0
Chromatium	rectum	0
Chromobacterium	abdomen	0.0148684
Chromobacterium	back	0.0197342
Chromobacterium	colon	0.000628492
Chromobacterium	duodenum	0.000953408
Chromobacterium	ileum	0
Chromobacterium	limb	0.0599672
Chromobacterium	oral	0.0204721
Chromobacterium	rectum	0
Chromohalobacter	abdomen	0
Chromohalobacter	back	0
Chromohalobacter	colon	0
Chromohalobacter	duodenum	0.00113949
Chromohalobacter	ileum	0
Chromohalobacter	limb	0.00071162
Chromohalobacter	oral	0
Chromohalobacter	rectum	0
Chroococcidiopsis	abdomen	0.00579938
Chroococcidiopsis	back	0.0033757
Chroococcidiopsis	colon	0
Chroococcidiopsis	duodenum	0.00256122
Chroococcidiopsis	ileum	0.0105665
Chroococcidiopsis	limb	0.00271956
Chroococcidiopsis	oral	0.00236995
Chroococcidiopsis	rectum	0.000142152
Chryseobacterium	abdomen	1.39341
Chryseobacterium	back	0.723008
Chryseobacterium	colon	0.0466402
Chryseobacterium	duodenum	0.0648693
Chryseobacterium	ileum	0.0994665
Chryseobacterium	limb	1.39237
Chryseobacterium	oral	0.612092
Chryseobacterium	rectum	0.0160599
Chryseomicrobium	abdomen	0.000930936
Chryseomicrobium	back	0
Chryseomicrobium	colon	0
Chryseomicrobium	duodenum	0.00112362
Chryseomicrobium	ileum	0
Chryseomicrobium	limb	0
Chryseomicrobium	oral	0
Chryseomicrobium	rectum	0
Chthoniobacter	abdomen	0
Chthoniobacter	back	0.000288251
Chthoniobacter	colon	0
Chthoniobacter	duodenum	0.00171397
Chthoniobacter	ileum	0.000484702
Chthoniobacter	limb	0.000275584
Chthoniobacter	oral	0.000500843
Chthoniobacter	rectum	0
Citricoccus	abdomen	0
Citricoccus	back	0
Citricoccus	colon	0
Citricoccus	duodenum	0.00161857
Citricoccus	ileum	0
Citricoccus	limb	0
Citricoccus	oral	0
Citricoccus	rectum	0
Cloacibacterium	abdomen	0.530478
Cloacibacterium	back	0.616842
Cloacibacterium	colon	0.0430977
Cloacibacterium	duodenum	0.0722693
Cloacibacterium	ileum	0.0293692
Cloacibacterium	limb	0.726078
Cloacibacterium	oral	2.53761
Cloacibacterium	rectum	0.0345072
Clostridium	abdomen	0.389786
Clostridium	back	0.31076
Clostridium	colon	11.3981
Clostridium	duodenum	10.36
Clostridium	ileum	19.845
Clostridium	limb	0.475258
Clostridium	oral	0.144586
Clostridium	rectum	8.4779
Cobetia	abdomen	0
Cobetia	back	0
Cobetia	colon	0
Cobetia	duodenum	0.000179103
Cobetia	ileum	0
Cobetia	limb	0
Cobetia	oral	0
Cobetia	rectum	0
Coccinistipes	abdomen	0
Coccinistipes	back	0
Coccinistipes	colon	0
Coccinistipes	duodenum	0.000406785
Coccinistipes	ileum	0
Coccinistipes	limb	0
Coccinistipes	oral	0
Coccinistipes	rectum	0
Cocleimonas	abdomen	0
Cocleimonas	back	0
Cocleimonas	colon	0.000678066
Cocleimonas	duodenum	0
Cocleimonas	ileum	0
Cocleimonas	limb	0
Cocleimonas	oral	0
Cocleimonas	rectum	0
Cohnella	abdomen	0
Cohnella	back	0
Cohnella	colon	0.000298654
Cohnella	duodenum	0.000827536
Cohnella	ileum	0.000154077
Cohnella	limb	0.000462405
Cohnella	oral	0
Cohnella	rectum	0
Collimonas	abdomen	0
Collimonas	back	0
Collimonas	colon	0
Collimonas	duodenum	0
Collimonas	ileum	0.00182359
Collimonas	limb	0
Collimonas	oral	0
Collimonas	rectum	0
Collinsella	abdomen	0.0278492
Collinsella	back	0
Collinsella	colon	0.0122284
Collinsella	duodenum	0.0281213
Collinsella	ileum	0.0138338
Collinsella	limb	0.000513924
Collinsella	oral	0.000368652
Collinsella	rectum	0.00470972
Colwellia	abdomen	0
Colwellia	back	0
Colwellia	colon	0.000431295
Colwellia	duodenum	0
Colwellia	ileum	0
Colwellia	limb	0
Colwellia	oral	0
Colwellia	rectum	0
Comamonas	abdomen	0.152195
Comamonas	back	0.103023
Comamonas	colon	0.0146939
Comamonas	duodenum	0.124689
Comamonas	ileum	0.0233161
Comamonas	limb	0.126618
Comamonas	oral	0.360713
Comamonas	rectum	0
Commensalibacter	abdomen	0
Commensalibacter	back	0
Commensalibacter	colon	0
Commensalibacter	duodenum	0.000202573
Commensalibacter	ileum	0
Commensalibacter	limb	0
Commensalibacter	oral	0
Commensalibacter	rectum	0
Conchiformibius	abdomen	0
Conchiformibius	back	0
Conchiformibius	colon	0
Conchiformibius	duodenum	0.00142589
Conchiformibius	ileum	0
Conchiformibius	limb	0
Conchiformibius	oral	0
Conchiformibius	rectum	0
Conexibacter	abdomen	0.000159282
Conexibacter	back	0
Conexibacter	colon	0.00201877
Conexibacter	duodenum	0
Conexibacter	ileum	0.000355333
Conexibacter	limb	0.000938815
Conexibacter	oral	0.000368652
Conexibacter	rectum	0
Coprobacillus	abdomen	0.00628796
Coprobacillus	back	0.00501708
Coprobacillus	colon	0.0335483
Coprobacillus	duodenum	0.0424086
Coprobacillus	ileum	0.0162493
Coprobacillus	limb	0.00708334
Coprobacillus	oral	0.00294301
Coprobacillus	rectum	0.0545997
Coprococcus	abdomen	0.007072
Coprococcus	back	0.00608736
Coprococcus	colon	0.132623
Coprococcus	duodenum	0.261447
Coprococcus	ileum	0.162461
Coprococcus	limb	0.00628587
Coprococcus	oral	0.00252755
Coprococcus	rectum	0.0573804
Coraliomargarita	abdomen	0
Coraliomargarita	back	0
Coraliomargarita	colon	0.000193344
Coraliomargarita	duodenum	0
Coraliomargarita	ileum	0
Coraliomargarita	limb	0
Coraliomargarita	oral	0
Coraliomargarita	rectum	0
Corynebacterium	abdomen	0.00547921
Corynebacterium	back	0.00260796
Corynebacterium	colon	0.0511354
Corynebacterium	duodenum	0.0567729
Corynebacterium	ileum	0.0469105
Corynebacterium	limb	0.0277411
Corynebacterium	oral	0.00187923
Corynebacterium	rectum	0.00118929
Coxiella	abdomen	0
Coxiella	back	0
Coxiella	colon	0.00217605
Coxiella	duodenum	0.00428888
Coxiella	ileum	0.0165866
Coxiella	limb	0
Coxiella	oral	0
Coxiella	rectum	0.000635797
Craurococcus	abdomen	0.00309451
Craurococcus	back	0.00271299
Craurococcus	colon	0
Craurococcus	duodenum	0.00509022
Craurococcus	ileum	0.000169634
Craurococcus	limb	0.000625643
Craurococcus	oral	0.000234818
Craurococcus	rectum	0
Crenothrix	abdomen	0.00225905
Crenothrix	back	0
Crenothrix	colon	0.000220402
Crenothrix	duodenum	0.00245894
Crenothrix	ileum	0.000194395
Crenothrix	limb	0.000238955
Crenothrix	oral	0.00150707
Crenothrix	rectum	0.00027829
Crocinitomix	abdomen	0
Crocinitomix	back	0
Crocinitomix	colon	0
Crocinitomix	duodenum	0.000441427
Crocinitomix	ileum	0
Crocinitomix	limb	0
Crocinitomix	oral	0
Crocinitomix	rectum	0
Cryocola	abdomen	0.0014082
Cryocola	back	0.00253374
Cryocola	colon	0
Cryocola	duodenum	0.00081357
Cryocola	ileum	0
Cryocola	limb	0.0017224
Cryocola	oral	0.00251948
Cryocola	rectum	0
Cupriavidus	abdomen	0.000335408
Cupriavidus	back	0
Cupriavidus	colon	0.00564863
Cupriavidus	duodenum	0.02588
Cupriavidus	ileum	0.00344959
Cupriavidus	limb	0
Cupriavidus	oral	0
Cupriavidus	rectum	0
Curvibacter	abdomen	0
Curvibacter	back	0
Curvibacter	colon	0.0217908
Curvibacter	duodenum	0.0685858
Curvibacter	ileum	0.0292605
Curvibacter	limb	0
Curvibacter	oral	0
Curvibacter	rectum	0.00503724
Cylindrospermopsis	abdomen	0
Cylindrospermopsis	back	0
Cylindrospermopsis	colon	0
Cylindrospermopsis	duodenum	0.000317803
Cylindrospermopsis	ileum	0
Cylindrospermopsis	limb	0
Cylindrospermopsis	oral	0
Cylindrospermopsis	rectum	0
Cystobacter	abdomen	0
Cystobacter	back	0
Cystobacter	colon	0
Cystobacter	duodenum	0.00523464
Cystobacter	ileum	0
Cystobacter	limb	0
Cystobacter	oral	0
Cystobacter	rectum	0
Cytophaga	abdomen	0.000232077
Cytophaga	back	0
Cytophaga	colon	0.000673181
Cytophaga	duodenum	0.00438596
Cytophaga	ileum	0
Cytophaga	limb	0
Cytophaga	oral	0
Cytophaga	rectum	0.000567921
DA101	abdomen	0
DA101	back	0.000288251
DA101	colon	0.00125765
DA101	duodenum	0.00862637
DA101	ileum	0.00875103
DA101	limb	0
DA101	oral	0
DA101	rectum	0.000145485
DCE29	abdomen	0
DCE29	back	0
DCE29	colon	0
DCE29	duodenum	0.00018364
DCE29	ileum	0
DCE29	limb	0.000277443
DCE29	oral	0
DCE29	rectum	0
Dactylosporangium	abdomen	0
Dactylosporangium	back	0
Dactylosporangium	colon	0
Dactylosporangium	duodenum	0
Dactylosporangium	ileum	0
Dactylosporangium	limb	0.000924809
Dactylosporangium	oral	0
Dactylosporangium	rectum	0
Dechloromonas	abdomen	0.0315481
Dechloromonas	back	0.0235935
Dechloromonas	colon	0.00346602
Dechloromonas	duodenum	0.046689
Dechloromonas	ileum	0.00574474
Dechloromonas	limb	0.0171626
Dechloromonas	oral	0.05773
Dechloromonas	rectum	0.00154326
Deferribacter	abdomen	0
Deferribacter	back	0
Deferribacter	colon	0.0193128
Deferribacter	duodenum	0.000705209
Deferribacter	ileum	0.00163219
Deferribacter	limb	0
Deferribacter	oral	0
Deferribacter	rectum	0.000363269
Defluviicoccus	abdomen	0
Defluviicoccus	back	0
Defluviicoccus	colon	0
Defluviicoccus	duodenum	0.000280005
Defluviicoccus	ileum	0
Defluviicoccus	limb	0
Defluviicoccus	oral	0
Defluviicoccus	rectum	0
Defluviitalea	abdomen	0
Defluviitalea	back	0
Defluviitalea	colon	0.000928318
Defluviitalea	duodenum	0.00152094
Defluviitalea	ileum	0.000145792
Defluviitalea	limb	0
Defluviitalea	oral	0
Defluviitalea	rectum	0.000394851
Dehalobacter_Syntrophobotulus	abdomen	0
Dehalobacter_Syntrophobotulus	back	0
Dehalobacter_Syntrophobotulus	colon	0
Dehalobacter_Syntrophobotulus	duodenum	0.000322164
Dehalobacter_Syntrophobotulus	ileum	0
Dehalobacter_Syntrophobotulus	limb	0
Dehalobacter_Syntrophobotulus	oral	0
Dehalobacter_Syntrophobotulus	rectum	0
Dehalobacterium	abdomen	0
Dehalobacterium	back	0.000461514
Dehalobacterium	colon	0.00584467
Dehalobacterium	duodenum	0.0114143
Dehalobacterium	ileum	0.00217382
Dehalobacterium	limb	0
Dehalobacterium	oral	0
Dehalobacterium	rectum	0
Deinococcus	abdomen	4.76689
Deinococcus	back	5.54764
Deinococcus	colon	0.067648
Deinococcus	duodenum	0.0585548
Deinococcus	ileum	0.069064
Deinococcus	limb	4.31324
Deinococcus	oral	1.20597
Deinococcus	rectum	0.094729
Demequina	abdomen	0
Demequina	back	0
Demequina	colon	0
Demequina	duodenum	0.00254506
Demequina	ileum	0
Demequina	limb	0
Demequina	oral	0
Demequina	rectum	0
Denitrobacter	abdomen	0.0129664
Denitrobacter	back	0.0117402
Denitrobacter	colon	0
Denitrobacter	duodenum	0.00173968
Denitrobacter	ileum	0.0017837
Denitrobacter	limb	0.0838755
Denitrobacter	oral	0.0189588
Denitrobacter	rectum	0
Denitromonas	abdomen	0
Denitromonas	back	0
Denitromonas	colon	0
Denitromonas	duodenum	0.00367856
Denitromonas	ileum	0
Denitromonas	limb	0
Denitromonas	oral	0
Denitromonas	rectum	0
Dermacoccus	abdomen	0
Dermacoccus	back	0
Dermacoccus	colon	0
Dermacoccus	duodenum	0
Dermacoccus	ileum	0
Dermacoccus	limb	0.000323104
Dermacoccus	oral	0
Dermacoccus	rectum	0
Desemzia	abdomen	0
Desemzia	back	0
Desemzia	colon	0.00226551
Desemzia	duodenum	0
Desemzia	ileum	0
Desemzia	limb	0.000565432
Desemzia	oral	0
Desemzia	rectum	0
Desulfitobacter	abdomen	0
Desulfitobacter	back	0
Desulfitobacter	colon	0.00111962
Desulfitobacter	duodenum	0
Desulfitobacter	ileum	0.000150578
Desulfitobacter	limb	0
Desulfitobacter	oral	0
Desulfitobacter	rectum	0
Desulfobacca	abdomen	0
Desulfobacca	back	0
Desulfobacca	colon	0
Desulfobacca	duodenum	0.000617023
Desulfobacca	ileum	0.000260067
Desulfobacca	limb	0
Desulfobacca	oral	0
Desulfobacca	rectum	0
Desulfobacter	abdomen	0
Desulfobacter	back	0
Desulfobacter	colon	0
Desulfobacter	duodenum	0
Desulfobacter	ileum	0.000367773
Desulfobacter	limb	0.000144001
Desulfobacter	oral	0
Desulfobacter	rectum	0
Desulfobulbus	abdomen	0.000932796
Desulfobulbus	back	0.00187508
Desulfobulbus	colon	0.0012312
Desulfobulbus	duodenum	0.00683279
Desulfobulbus	ileum	0.00145714
Desulfobulbus	limb	0.00222223
Desulfobulbus	oral	0.00376733
Desulfobulbus	rectum	0.00014468
Desulfococcus	abdomen	0
Desulfococcus	back	0
Desulfococcus	colon	0.000782014
Desulfococcus	duodenum	0.000720197
Desulfococcus	ileum	0.00088698
Desulfococcus	limb	0
Desulfococcus	oral	0
Desulfococcus	rectum	0
Desulfofrigus	abdomen	0
Desulfofrigus	back	0
Desulfofrigus	colon	0
Desulfofrigus	duodenum	0
Desulfofrigus	ileum	0.000388789
Desulfofrigus	limb	0
Desulfofrigus	oral	0
Desulfofrigus	rectum	0
Desulfoglaeba	abdomen	0
Desulfoglaeba	back	0
Desulfoglaeba	colon	0.000248804
Desulfoglaeba	duodenum	0
Desulfoglaeba	ileum	0
Desulfoglaeba	limb	0
Desulfoglaeba	oral	0
Desulfoglaeba	rectum	0
Desulfomicrobium	abdomen	0.000396623
Desulfomicrobium	back	0
Desulfomicrobium	colon	0.00134918
Desulfomicrobium	duodenum	0.0168091
Desulfomicrobium	ileum	0.00210754
Desulfomicrobium	limb	0.000174288
Desulfomicrobium	oral	0.00051583
Desulfomicrobium	rectum	0.00101187
Desulfomonile	abdomen	0.00094149
Desulfomonile	back	0
Desulfomonile	colon	0.000237951
Desulfomonile	duodenum	0.000188884
Desulfomonile	ileum	0
Desulfomonile	limb	0.000432608
Desulfomonile	oral	0.00068723
Desulfomonile	rectum	0
Desulfopila	abdomen	0
Desulfopila	back	0
Desulfopila	colon	0
Desulfopila	duodenum	0
Desulfopila	ileum	0
Desulfopila	limb	0.000647367
Desulfopila	oral	0
Desulfopila	rectum	0
Desulforhopalus	abdomen	0.000175492
Desulforhopalus	back	0
Desulforhopalus	colon	0
Desulforhopalus	duodenum	0
Desulforhopalus	ileum	0.000388789
Desulforhopalus	limb	0
Desulforhopalus	oral	0
Desulforhopalus	rectum	0
Desulfosalsimonas	abdomen	0
Desulfosalsimonas	back	0
Desulfosalsimonas	colon	0.00222499
Desulfosalsimonas	duodenum	0
Desulfosalsimonas	ileum	0
Desulfosalsimonas	limb	0
Desulfosalsimonas	oral	0
Desulfosalsimonas	rectum	0
Desulfospira	abdomen	0
Desulfospira	back	0
Desulfospira	colon	0
Desulfospira	duodenum	0.00055092
Desulfospira	ileum	0
Desulfospira	limb	0
Desulfospira	oral	0
Desulfospira	rectum	0
Desulfosporosinus	abdomen	0.0039438
Desulfosporosinus	back	0.00123263
Desulfosporosinus	colon	0.00239895
Desulfosporosinus	duodenum	0.00160429
Desulfosporosinus	ileum	0.00151551
Desulfosporosinus	limb	0.00151471
Desulfosporosinus	oral	0.00440757
Desulfosporosinus	rectum	0
Desulfotomaculum_Desulfovirgula	abdomen	0
Desulfotomaculum_Desulfovirgula	back	0
Desulfotomaculum_Desulfovirgula	colon	0.00116947
Desulfotomaculum_Desulfovirgula	duodenum	0.00021319
Desulfotomaculum_Desulfovirgula	ileum	0
Desulfotomaculum_Desulfovirgula	limb	0
Desulfotomaculum_Desulfovirgula	oral	0
Desulfotomaculum_Desulfovirgula	rectum	0
Desulfovibrio	abdomen	0.0329884
Desulfovibrio	back	0.0443403
Desulfovibrio	colon	0.0224314
Desulfovibrio	duodenum	1.00438
Desulfovibrio	ileum	0.0148348
Desulfovibrio	limb	0.0569585
Desulfovibrio	oral	0.106737
Desulfovibrio	rectum	0.00494314
Desulfovirga	abdomen	0.00123113
Desulfovirga	back	0.000432376
Desulfovirga	colon	0
Desulfovirga	duodenum	0
Desulfovirga	ileum	0.00015127
Desulfovirga	limb	0.000275584
[truncated: 4,466 more rows]

## Sheet: Table S4
Table S4 Relative abundances of the top eighty genus species in each body sites from different culture models and age.
modle	greenhouse	greenhouse	greenhouse	greenhouse	greenhouse	greenhouse	greenhouse	greenhouse	greenhouse	greenhouse	greenhouse	greenhouse	greenhouse	greenhouse	greenhouse	greenhouse	greenhouse	greenhouse	greenhouse	greenhouse	greenhouse	greenhouse	greenhouse	greenhouse	greenhouse	greenhouse	greenhouse	greenhouse	greenhouse	greenhouse	greenhouse	greenhouse	greenhouse	greenhouse	greenhouse	greenhouse	greenhouse	greenhouse	greenhouse	greenhouse	greenhouse	greenhouse	greenhouse	greenhouse	greenhouse	greenhouse	greenhouse	greenhouse	greenhouse
age	6 month	6 month	6 month	6 month	6 month	6 month	6 month	6 month	6 month	6 month	6 month	6 month	6 month	6 month	6 month	6 month	6 month	6 month	6 month	6 month	6 month	6 month	6 month	6 month	6 month	6 month	6 month	6 month	6 month	6 month	6 month	6 month	6 month	6 month	6 month	6 month	6 month	6 month	6 month	6 month	6 month	6 month	6 month	6 month	6 month	6 month	6 month	6 month	6 month
site	abdomen	abdomen	abdomen	abdomen	abdomen	abdomen	abdomen	abdomen	back	back	back	back	back	back	back	back	colon	colon	colon	colon	colon	colon	colon	colon	duodenum	duodenum	duodenum	duodenum	duodenum	duodenum	duodenum	duodenum	limb	limb	limb	limb	limb	limb	limb	limb	ileum	ileum	ileum	ileum	ileum	ileum	ileum	ileum	mouth
site2	skin	skin	skin	skin	skin	skin	skin	skin	skin	skin	skin	skin	skin	skin	skin	skin	gut	gut	gut	gut	gut	gut	gut	gut	gut	gut	gut	gut	gut	gut	gut	gut	skin	skin	skin	skin	skin	skin	skin	skin	gut	gut	gut	gut	gut	gut	gut	gut	mouth
index	GA2006.01	GA2006.02	GA2006.03	GA2006.04	GA2006.05	GA2006.06	GA2006.07	GA2006.08	GB2006.01	GB2006.02	GB2006.03	GB2006.04	GB2006.05	GB2006.06	GB2006.07	GB2006.08	GC2006.01	GC2006.02	GC2006.03	GC2006.04	GC2006.05	GC2006.06	GC2006.07	GC2006.08	GD2006.01	GD2006.03	GD2006.07	GD2006.08	GD2006.09	GD2006.10	GD2006.11	GD2006.12	GF2006.01	GF2006.02	GF2006.03	GF2006.04	GF2006.05	GF2006.06	GF2006.07	GF2006.08	GI2006.01	GI2006.02	GI2006.03	GI2006.04	GI2006.05	GI2006.06	GI2006.07	GI2006.08	GM2006.01
k__Bacteria;p__Proteobacteria;c__Gammaproteobacteria;o__Pseudomonadales;f__Moraxellaceae;g__Acinetobacter	77	64	113	8	14	68	24	16	69	76	78	16	38	39	59	47	7	12	25	0	9	9	0	11	580	22	57	11	128	2058	224	5	56	318	67	18	23	27	33	42	21	14	2	6	317	9	3	11	81
k__Bacteria;p__Proteobacteria;c__Gammaproteobacteria;o__Aeromonadales;f__Aeromonadaceae;g__Aeromonas	10672	7620	7878	5568	8499	27365	9630	7026	15238	7557	22146	6803	21156	16246	15501	12238	337	374	305	69	83	260	72	89	642	586	247	119	33	28	98	26	6657	3299	6630	7835	13012	7053	7842	8061	153	450	275	6	0	197	0	97	5296
k__Bacteria;p__Proteobacteria;c__Epsilonproteobacteria;o__Campylobacterales;f__Helicobacteraceae;g__Helicobacter	0	0	0	0	0	2	323	18	0	0	0	0	2	0	20	44	40	4149	47	50	6209	67	82	4562	19	28	46	261	20	31	220	67	0	0	0	0	0	0	408	49	34	1120	29	18	20490	125	64	8694	0
k__Bacteria;p__Actinobacteria;c__Actinobacteria;o__Actinomycetales;f__Micrococcaceae;g__Rothia	0	0	0	0	0	0	0	0	0	0	0	0	0	6	0	0	0	0	0	0	0	0	0	0	0	0	0	0	8	5	15	0	0	0	0	0	0	0	0	0	0	0	0	0	0	0	0	0	0
k__Bacteria;p__Fusobacteria;c__Fusobacteriia;o__Fusobacteriales;f__Fusobacteriaceae;g__Cetobacterium	3	21	2	0	5	0	0	134	2	2	3	0	113	74	253	93	368	2330	585	4496	166	9960	7971	412	49	234	123	15051	22	464	27	64	2	26	5	0	27	141	31	568	120	46	1632	121	0	490	1005	128	32
k__Bacteria;p__Bacteroidetes;c__Bacteroidia;o__Bacteroidales;f__Bacteroidaceae;g__Bacteroides	36	98	245	130	47	75	0	408	20	84	18	0	9	354	139	543	15521	323	146	5000	148	167	1092	264	5837	18808	340	14907	179	297	202	319	21	3147	244	3	75	279	6	304	154	203	8571	88	0	432	106	182	68
k__Bacteria;p__Firmicutes;c__Clostridia;o__Clostridiales;f__Clostridiaceae;g__Clostridium	34	61	40	77	22	209	538	983	27	74	37	6	113	139	282	1182	2652	10600	984	2626	7534	2688	7441	11179	12122	993	2731	2228	3989	171	3403	14577	41	64	40	5	262	356	599	1054	1826	12482	1491	6079	2466	7596	8225	11164	83
k__Bacteria;p__Firmicutes;c__Clostridia;o__Clostridiales;f__Peptostreptococcaceae;g__Clostridium	22	38	26	25	12	412	373	1029	18	44	21	9	278	168	215	862	4727	8853	24022	6874	7479	4596	9601	5541	8994	1707	29343	2252	69	532	67	7	25	26	31	0	186	331	373	2044	3411	21057	3642	28016	19208	4764	20171	5832	30
k__Bacteria;p__[Thermi];c__Deinococci;o__Deinococcales;f__Deinococcaceae;g__Deinococcus	5171	6627	7176	4366	8100	2309	4426	15796	8116	7496	4051	23344	7333	7688	4291	11414	194	264	111	46	33	130	42	45	160	321	23	23	0	0	6	0	3259	5638	7866	10693	4446	4817	6170	8511	94	271	139	0	0	198	0	60	837
k__Bacteria;p__Proteobacteria;c__Gammaproteobacteria;o__Pseudomonadales;f__Moraxellaceae;g__Enhydrobacter	48	26	29	4	23	22	41	20	28	35	21	29	37	49	45	32	0	3	2	0	2	2	0	0	4	5	0	0	2	13	2	0	28	98	23	13	21	16	29	19	3	2	0	0	3	0	0	0	14
k__Bacteria;p__Proteobacteria;c__Alphaproteobacteria;o__Rhizobiales;f__Methylobacteriaceae;g__Methylobacterium	17	24	13	3	0	3	9	3	6	27	19	16	2	5	0	6	0	0	9	0	0	0	0	0	25	0	0	0	12	10	34	0	13	18	8	0	3	0	7	5	0	0	0	0	0	0	0	0	27
k__Bacteria;p__Firmicutes;c__Clostridia;o__Clostridiales;f__Lachnospiraceae;g__Epulopiscium	22	51	15	7	0	8	91	413	14	46	25	0	113	85	93	285	457	3760	669	2864	5025	4119	3798	3175	119	300	533	968	1629	88	61	8	19	170	21	0	155	137	200	522	178	1691	605	806	316	7738	1229	3199	2
k__Bacteria;p__Proteobacteria;c__Alphaproteobacteria;o__Sphingomonadales;f__Sphingomonadaceae;g__Sphingomonas	113	52	66	5	24	22	32	6	45	83	47	10	40	33	32	19	0	8	0	0	9	0	0	9	6	3	0	4	16	7	32	25	62	95	56	12	13	11	27	9	0	0	0	0	8	0	0	0	55
k__Bacteria;p__Bacteroidetes;c__Flavobacteriia;o__Flavobacteriales;f__Flavobacteriaceae;g__Flavobacterium	5345	3346	4168	1708	4207	1466	2839	3193	1523	2943	1853	1220	3137	2735	2449	2674	85	123	58	22	22	65	36	26	66	191	19	28	21	3	3	0	5371	4216	3228	4848	5649	3245	3832	5790	9	115	52	0	0	86	0	27	739
k__Bacteria;p__Proteobacteria;c__Betaproteobacteria;o__Burkholderiales;f__Comamonadaceae;g__Hydrogenophaga	2213	2150	2301	1930	1676	1738	2672	1613	1745	2431	3103	5441	3693	2639	4371	3577	85	127	69	34	30	42	25	31	90	131	28	20	25	36	8	0	3686	1606	2436	2759	2538	2063	3603	1449	25	107	58	9	0	61	0	40	953
k__Bacteria;p__Proteobacteria;c__Betaproteobacteria;o__Burkholderiales;f__Comamonadaceae;g__Inhella	1828	1826	1678	1339	1445	1157	1517	949	1514	2345	1238	1086	1696	1974	2600	2030	59	91	28	16	21	46	21	23	65	151	17	90	5	3	0	0	1924	1271	1521	2038	2334	1568	1883	1233	24	94	65	0	0	61	0	31	2015
k__Bacteria;p__Bacteroidetes;c__Flavobacteriia;o__Flavobacteriales;f__[Weeksellaceae];g__Cloacibacterium	812	664	878	649	588	589	584	333	423	676	566	452	641	740	633	495	57	64	71	54	41	104	60	37	45	90	52	62	2	0	0	0	751	748	711	916	853	941	805	708	10	49	61	0	0	97	0	67	1850
k__Bacteria;p__Proteobacteria;c__Gammaproteobacteria;o__Pseudomonadales;f__Pseudomonadaceae;g__Pseudomonas	50	26	16	47	4	29	10	14	413	27	13	157	23	99	26	27	12	10	89	7	8	6	0	3	364	4	10	4	69	193	170	32	21	60	20	9	14	7	18	43	10	9	7	4	90	0	0	0	0
k__Bacteria;p__Firmicutes;c__Bacilli;o__Lactobacillales;f__Enterococcaceae;g__Enterococcus	10	8	13	46	0	6	6	182	15	25	6	0	5	23	11	227	186	214	66	79	65	4	14	11	139	169	8	76	21	10	225	105	7	12	7	4	40	8	6	192	13537	167	651	495	0	104	551	11	8
k__Bacteria;p__Bacteroidetes;c__Flavobacteriia;o__Flavobacteriales;f__[Weeksellaceae];g__Chryseobacterium	23	18	16	5	4	0	9	0	29	8	3	8	3	11	11	7	0	0	0	0	0	0	0	0	0	0	0	0	2	0	3	0	10	33	5	5	0	3	4	3	0	0	0	0	0	0	0	0	7
k__Bacteria;p__Proteobacteria;c__Betaproteobacteria;o__Burkholderiales;f__Comamonadaceae;g__Rubrivivax	212	264	275	117	155	74	137	56	97	233	75	113	76	130	56	57	0	0	0	0	0	0	0	0	0	0	0	18	0	0	0	0	249	145	142	228	180	130	106	71	0	0	17	0	0	0	0	0	124
k__Bacteria;p__Firmicutes;c__Bacilli;o__Lactobacillales;f__Lactobacillaceae;g__Lactobacillus	0	0	10	19	0	0	0	3	0	0	0	0	0	0	0	11	0	8	0	0	2	0	0	0	38	4	0	0	1046	1006	714	574	0	0	0	0	0	0	0	0	160	3	5	8	0	0	7	0	0
k__Bacteria;p__Firmicutes;c__Clostridia;o__Clostridiales;f__Peptostreptococcaceae;g__[Clostridium]	4	0	0	0	0	3	6	25	0	0	0	0	43	14	5	5	107	29	5534	297	183	455	547	264	167	13	37	87	0	3	11	0	5	0	0	0	8	11	8	123	38	41	286	707	399	190	857	238	0
k__Bacteria;p__Proteobacteria;c__Gammaproteobacteria;o__Enterobacteriales;f__Enterobacteriaceae;g__Edwardsiella	11	14	10	0	10	63	16	162	9	8	10	0	143	348	113	249	3478	109	158	2586	91	728	243	69	698	842	102	284	200	5	353	2276	6	0	4	3	63	377	25	239	121	84	1302	77	0	142	74	75	46
k__Bacteria;p__Bacteroidetes;c__Bacteroidia;o__Bacteroidales;f__Porphyromonadaceae;g__Parabacteroides	4	9	11	38	2	33	4	61	0	0	0	0	2	340	110	197	4126	78	103	3396	93	101	582	86	831	50	98	1325	15	68	35	23	3	16	113	0	3	257	0	93	37	58	89	45	0	71	43	71	10
k__Bacteria;p__Bacteroidetes;c__Bacteroidia;o__Bacteroidales;f__[Paraprevotellaceae];g__[Prevotella]	0	0	0	0	0	0	0	0	0	0	0	0	0	0	0	0	0	0	0	0	0	0	0	0	0	0	0	0	8	7	41	31	0	0	24	0	0	0	0	0	0	0	0	0	0	0	0	0	0
k__Bacteria;p__Proteobacteria;c__Gammaproteobacteria;o__Xanthomonadales;f__Xanthomonadaceae;g__Stenotrophomonas	0	6	5	17	3	11	4	3	0	3	3	0	8	9	18	15	0	2	12	0	0	0	0	0	64	4	9	0	85	11	250	0	5	0	0	3	2	2	2	16	3	0	3	0	21	0	0	2	0
k__Bacteria;p__Firmicutes;c__Bacilli;o__Turicibacterales;f__Turicibacteraceae;g__Turicibacter	3	2	0	59	0	91	29	63	0	0	3	0	51	20	23	41	125	195	1324	737	781	531	610	512	275	122	2837	132	626	831	198	230	0	2	0	0	23	35	60	157	278	542	273	2339	254	699	1004	509	5
k__Bacteria;p__Firmicutes;c__Clostridia;o__Clostridiales;f__Ruminococcaceae;g__Oscillospira	0	0	0	36	0	0	0	0	0	0	0	0	0	5	0	6	0	0	0	11	3	14	3	5	0	5	2	4	240	394	174	130	0	0	7	0	0	0	0	0	0	0	0	0	0	6	3	2	2
k__Bacteria;p__Proteobacteria;c__Betaproteobacteria;o__Burkholderiales;f__Comamonadaceae;g__Brachymonas	105	113	94	19	71	35	42	10	71	114	80	11	43	76	218	32	0	0	0	0	0	0	0	0	0	20	0	14	0	0	0	0	99	95	96	27	76	63	48	8	0	0	0	0	0	0	0	0	901
k__Bacteria;p__Proteobacteria;c__Epsilonproteobacteria;o__Campylobacterales;f__Helicobacteraceae;g__Flexispira	0	0	0	0	0	0	0	0	0	0	0	0	0	0	0	0	0	0	0	0	0	0	0	0	0	0	0	0	83	81	15	30	0	0	0	0	0	0	0	0	0	0	0	0	0	0	0	0	0
k__Bacteria;p__Proteobacteria;c__Gammaproteobacteria;o__Xanthomonadales;f__Xanthomonadaceae;g__Lysobacter	135	158	194	24	111	71	123	26	135	207	164	16	101	125	189	64	2	15	0	0	0	2	0	4	8	52	3	54	7	7	39	0	153	144	164	18	118	123	147	24	5	4	0	0	0	3	0	3	508
k__Bacteria;p__Proteobacteria;c__Deltaproteobacteria;o__Desulfovibrionales;f__Desulfovibrionaceae;g__Desulfovibrio	128	175	61	0	0	0	0	0	92	127	195	48	0	0	0	0	0	0	0	0	0	0	0	0	0	0	0	0	2772	4345	350	10	226	228	120	46	0	0	0	0	0	0	0	0	19	0	0	0	555
k__Bacteria;p__Proteobacteria;c__Betaproteobacteria;o__Burkholderiales;f__Comamonadaceae;g__Comamonas	0	0	0	0	0	0	0	0	0	0	0	0	0	0	0	0	0	0	12	0	0	0	0	0	55	0	0	0	0	13	0	0	0	0	0	0	0	0	0	0	0	0	0	0	0	0	0	0	0
k__Bacteria;p__Firmicutes;c__Bacilli;o__Lactobacillales;f__Streptococcaceae;g__Streptococcus	0	0	6	88	0	2	0	0	0	0	0	0	0	0	0	0	0	5	0	0	6	0	0	0	4	0	0	0	47	18	60	8	2	0	0	0	0	0	5	0	0	0	0	0	5	0	0	0	0
k__Bacteria;p__Bacteroidetes;c__[Saprospirae];o__[Saprospirales];f__Chitinophagaceae;g__Niabella	210	111	133	63	153	46	111	143	54	99	47	31	101	139	46	45	0	4	0	0	0	5	0	4	8	0	0	0	0	0	0	0	373	216	134	138	243	100	104	126	0	0	4	0	0	5	0	0	109
k__Bacteria;p__Firmicutes;c__Clostridia;o__Clostridiales;f__Lachnospiraceae;g__Blautia	0	0	8	499	0	0	0	0	0	0	0	0	0	0	0	0	0	0	0	0	0	0	0	0	0	0	0	0	76	180	72	15	0	0	12	0	0	0	0	0	0	0	0	0	0	0	0	0	20
k__Bacteria;p__Firmicutes;c__Bacilli;o__Bacillales;f__[Exiguobacteraceae];g__Exiguobacterium	12	10	10	0	0	0	2	0	0	12	12	0	6	5	5	0	0	3	0	0	0	0	0	0	0	0	0	0	0	0	5	0	0	45	8	0	0	0	8	0	0	0	0	0	0	0	0	0	24
k__Bacteria;p__Firmicutes;c__Clostridia;o__Clostridiales;f__Ruminococcaceae;g__Faecalibacterium	0	0	64	140	0	0	0	0	0	0	0	0	0	0	2	0	0	0	0	0	0	0	0	0	0	0	0	0	107	101	70	198	0	0	56	0	0	0	0	0	0	0	0	0	2	0	0	0	27
k__Bacteria;p__Firmicutes;c__Clostridia;o__Clostridiales;f__Lachnospiraceae;g__Roseburia	0	0	41	27	0	0	0	0	0	0	0	0	0	0	0	0	0	0	0	0	0	0	0	0	0	0	0	0	39	165	75	0	0	0	22	0	0	0	0	0	0	0	0	0	0	0	0	0	7
k__Bacteria;p__Bacteroidetes;c__[Saprospirae];o__[Saprospirales];f__Chitinophagaceae;g__Sediminibacterium	346	275	243	83	314	104	198	291	190	221	188	61	166	247	161	79	9	5	0	0	0	5	3	0	5	32	5	4	7	9	0	0	315	405	285	165	348	215	169	195	3	7	7	0	0	11	0	5	190
k__Bacteria;p__Actinobacteria;c__Actinobacteria;o__Actinomycetales;f__Micrococcaceae;g__Arthrobacter	7	7	0	0	0	0	0	0	5	36	7	0	0	0	0	0	0	7	0	0	9	0	0	9	0	0	0	0	18	13	61	100	0	0	0	0	3	0	8	0	0	0	0	0	0	0	0	0	0
k__Bacteria;p__Acidobacteria;c__Holophagae;o__Holophagales;f__Holophagaceae;g__Geothrix	224	106	168	18	24	21	19	13	87	129	109	25	16	23	20	9	5	7	6	0	2	3	2	2	5	5	0	3	0	0	4	0	151	212	188	53	19	15	23	15	0	6	2	0	36	5	0	0	1177
k__Bacteria;p__Firmicutes;c__Erysipelotrichi;o__Erysipelotrichales;f__Erysipelotrichaceae;g__[Eubacterium]	4	48	24	87	9	4	0	37	4	25	6	0	0	11	22	41	631	83	16	104	14	31	89	70	134	1050	38	1344	0	4	3	0	13	61	8	0	0	11	0	57	56	51	76	12	0	57	55	46	2
k__Bacteria;p__Bacteroidetes;c__Bacteroidia;o__Bacteroidales;f__Prevotellaceae;g__Prevotella	0	0	0	2	0	0	0	0	0	0	0	0	0	0	0	0	0	0	0	0	0	0	0	0	0	0	0	0	33	22	52	3	0	0	71	0	0	0	0	0	0	0	0	0	2	0	0	0	65
k__Bacteria;p__Proteobacteria;c__Betaproteobacteria;o__Burkholderiales;f__Oxalobacteraceae;g__Massilia	79	54	11	0	0	8	0	9	27	52	17	11	8	9	0	0	0	2	0	0	0	0	0	0	0	0	0	0	0	0	7	0	8	204	20	7	14	0	18	0	0	0	0	0	19	0	0	0	83
k__Bacteria;p__Proteobacteria;c__Alphaproteobacteria;o__Rhodobacterales;f__Rhodobacteraceae;g__Rhodobacter	15	20	18	8	0	0	20	0	13	24	20	0	0	0	14	10	0	0	0	0	0	0	0	0	0	7	0	0	21	0	0	0	13	17	16	4	14	5	9	0	0	0	0	0	0	0	0	7	47
k__Bacteria;p__Firmicutes;c__Bacilli;o__Bacillales;f__Staphylococcaceae;g__Staphylococcus	6	11	0	0	0	0	0	0	0	6	0	0	0	0	0	0	0	0	0	0	0	0	0	0	0	0	0	0	63	18	71	3	3	0	0	0	0	0	0	0	0	0	0	0	13	0	0	0	19
k__Bacteria;p__Firmicutes;c__Clostridia;o__Clostridiales;f__Lachnospiraceae;g__[Ruminococcus]	0	0	6	237	0	0	0	0	0	0	0	0	0	0	0	0	0	0	0	0	0	0	0	0	0	0	0	0	638	651	176	53	0	0	11	0	0	0	0	0	0	0	0	0	0	0	0	0	0
k__Bacteria;p__Firmicutes;c__Clostridia;o__Clostridiales;f__Lachnospiraceae;g__Clostridium	0	0	0	7	0	0	0	0	0	0	0	0	0	0	0	0	7	0	10	77	11	0	11	0	0	0	0	10	41	26	28	0	2	0	0	0	0	0	0	0	0	0	10	10	7	0	0	0	6
k__Bacteria;p__Firmicutes;c__Clostridia;o__Clostridiales;f__Lachnospiraceae;g__Coprococcus	0	0	5	33	0	0	0	4	3	0	0	0	0	0	0	13	0	5	0	0	11	45	0	19	0	0	4	12	106	91	30	44	0	0	21	0	0	0	0	5	0	0	7	0	0	18	0	7	10
k__Bacteria;p__Proteobacteria;c__Betaproteobacteria;o__Burkholderiales;f__Burkholderiaceae;g__Burkholderia	88	226	350	0	0	0	0	0	41	179	30	7	0	0	726	0	0	4	4	0	3	0	0	3	0	0	0	0	0	16	106	36	24	256	175	4	0	4	0	0	0	4	0	0	0	0	0	0	282
k__Bacteria;p__Actinobacteria;c__Actinobacteria;o__Actinomycetales;f__Nocardioidaceae;g__Propionicimonas	67	68	62	29	8	28	50	33	61	103	49	72	39	79	31	56	4	15	5	0	5	12	0	0	2	13	5	0	0	0	0	0	87	25	56	72	45	12	98	83	7	12	0	0	0	7	0	5	34
k__Bacteria;p__Actinobacteria;c__Actinobacteria;o__Bifidobacteriales;f__Bifidobacteriaceae;g__Bifidobacterium	0	0	3	367	0	0	0	0	0	0	0	0	0	0	0	0	0	0	0	0	0	0	0	0	0	0	0	0	119	108	63	0	0	0	3	0	0	0	0	0	0	0	0	0	0	0	0	0	0
k__Bacteria;p__Firmicutes;c__Erysipelotrichi;o__Erysipelotrichales;f__Erysipelotrichaceae;g__Allobaculum	0	0	0	0	0	0	0	0	0	0	0	0	0	0	0	0	0	0	0	0	0	0	0	0	0	0	0	0	994	1435	215	0	0	0	0	0	0	0	0	0	0	0	0	0	0	0	0	0	0
k__Bacteria;p__Proteobacteria;c__Alphaproteobacteria;o__Caulobacterales;f__Caulobacteraceae;g__Brevundimonas	9	4	6	4	0	2	0	0	7	5	0	3	0	0	0	5	0	0	0	0	0	0	0	7	4	0	0	0	19	13	53	0	0	23	3	0	0	0	2	0	0	0	0	0	36	0	0	0	0
k__Bacteria;p__Firmicutes;c__Bacilli;o__Bacillales;f__Bacillaceae;g__Bacillus	12	0	14	8	24	13	0	20	0	81	12	0	5	19	15	24	5	7	0	0	0	0	0	0	75	7	8	0	31	96	76	0	5	5	14	0	5	16	9	5	12	0	0	0	0	0	0	4	19
k__Bacteria;p__Proteobacteria;c__Deltaproteobacteria;o__Desulfuromonadales;f__Geobacteraceae;g__Geobacter	226	79	158	19	0	0	0	0	204	99	154	49	0	0	0	0	0	0	0	0	0	0	0	0	0	0	0	0	0	4	9	2	267	228	137	58	0	0	0	0	0	0	0	0	83	0	0	0	698
k__Bacteria;p__Proteobacteria;c__Alphaproteobacteria;o__Rhodobacterales;f__Rhodobacteraceae;g__Paracoccus	55	52	28	0	0	33	25	13	69	63	62	28	39	49	52	32	0	11	0	0	0	0	0	0	7	11	0	0	0	10	19	0	43	104	48	24	16	28	60	0	0	0	0	0	9	0	0	0	78
k__Bacteria;p__Firmicutes;c__Clostridia;o__Clostridiales;f__Ruminococcaceae;g__Ruminococcus	0	0	18	264	0	0	0	0	0	0	0	0	0	0	0	0	0	0	0	0	0	0	0	0	0	0	0	0	172	198	137	82	0	0	20	0	0	0	0	0	0	0	0	0	0	0	0	0	8
k__Bacteria;p__Firmicutes;c__Clostridia;o__Clostridiales;f__[Acidaminobacteraceae];g__Fusibacter	0	0	0	0	0	0	0	0	0	2	0	0	0	0	0	0	0	0	0	0	0	0	0	0	0	0	0	0	0	0	0	0	0	0	4	0	0	0	0	0	0	0	0	0	0	0	0	0	0
k__Bacteria;p__Firmicutes;c__Bacilli;o__Bacillales;f__Staphylococcaceae;g__Macrococcus	0	0	0	0	0	0	0	0	0	0	0	0	0	0	0	0	0	0	0	0	0	0	0	0	0	0	0	0	0	0	0	0	0	0	0	0	0	0	0	0	0	0	0	0	13	0	0	0	0
k__Bacteria;p__Proteobacteria;c__Alphaproteobacteria;o__Sphingomonadales;f__Sphingomonadaceae;g__Novosphingobium	19	52	14	0	0	4	5	0	20	38	47	13	8	4	12	0	0	0	0	0	0	0	0	0	0	7	0	14	22	0	52	0	34	54	36	6	8	6	13	0	0	0	0	0	5	0	0	0	97
k__Bacteria;p__Proteobacteria;c__Gammaproteobacteria;o__Xanthomonadales;f__Xanthomonadaceae;g__Thermomonas	6	8	0	0	0	0	0	0	0	16	0	0	5	9	7	0	0	0	0	0	0	0	0	0	0	0	0	0	7	9	0	0	0	10	6	0	12	5	5	0	0	0	0	0	0	0	0	0	0
k__Bacteria;p__Verrucomicrobia;c__Verrucomicrobiae;o__Verrucomicrobiales;f__Verrucomicrobiaceae;g__Akkermansia	0	0	0	36	0	0	0	0	0	0	0	0	0	0	0	0	0	0	0	0	0	0	0	0	0	0	0	0	19	19	24	2	0	0	0	0	0	0	0	0	0	0	0	0	0	0	0	0	0
k__Bacteria;p__Firmicutes;c__Bacilli;o__Lactobacillales;f__Streptococcaceae;g__Lactococcus	7	8	7	7	0	7	11	10	3	6	8	11	10	13	10	34	14	18	14	10	11	2	0	0	9	11	0	0	28	12	646	107	7	2	7	13	7	12	8	25	873	12	5	30	2	2	34	0	3
k__Bacteria;p__Proteobacteria;c__Gammaproteobacteria;o__Enterobacteriales;f__Enterobacteriaceae;g__Serratia	0	0	0	0	0	0	0	0	0	0	0	0	0	0	0	0	0	0	0	0	0	0	0	0	0	0	0	0	52	0	45	0	0	0	0	0	0	0	0	0	0	0	0	0	0	0	0	0	0
k__Archaea;p__Euryarchaeota;c__Methanomicrobia;o__Methanosarcinales;f__Methanosaetaceae;g__Methanosaeta	0	0	0	5	0	0	0	0	0	0	0	0	0	0	0	0	0	0	0	0	0	0	0	0	0	0	0	0	0	0	0	0	0	0	0	0	0	0	0	0	0	0	0	0	0	0	0	0	0
k__Bacteria;p__Proteobacteria;c__Betaproteobacteria;o__Burkholderiales;f__Oxalobacteraceae;g__Ralstonia	17	33	46	0	0	0	0	0	0	43	9	11	0	0	0	0	0	0	0	0	0	0	0	0	9	0	0	0	19	121	181	0	0	41	17	0	0	0	0	0	0	0	0	0	0	0	0	0	45
k__Bacteria;p__Firmicutes;c__Erysipelotrichi;o__Erysipelotrichales;f__Erysipelotrichaceae;g__Anaerorhabdus	0	3	2	0	0	3	0	33	0	0	0	0	0	20	2	50	566	39	23	140	13	9	70	12	134	43	9	63	0	2	0	0	0	3	0	0	0	13	0	27	24	28	12	13	0	7	13	10	0
k__Bacteria;p__Firmicutes;c__Clostridia;o__Clostridiales;f__Lachnospiraceae;g__Lachnospira	0	0	17	6	0	0	0	0	0	0	0	0	0	0	0	0	0	0	0	0	0	0	0	0	0	0	0	0	0	3	2	0	0	0	9	0	0	0	0	0	0	0	0	0	0	0	0	0	0
k__Bacteria;p__Proteobacteria;c__Betaproteobacteria;o__Rhodocyclales;f__Rhodocyclaceae;g__Dok59	296	126	102	0	0	0	4	0	210	211	132	35	0	0	0	0	0	0	0	0	0	0	0	0	0	0	0	0	0	0	0	0	309	132	94	89	0	0	0	0	0	0	0	0	19	0	0	0	165
k__Bacteria;p__Proteobacteria;c__Gammaproteobacteria;o__Enterobacteriales;f__Enterobacteriaceae;g__Morganella	20	177	17	0	15	0	0	31	17	89	18	0	0	0	5	29	12	18	9	0	0	0	0	0	12	869	0	0	12	0	9	12	10	104	21	0	19	0	0	18	5	11	469	7	0	10	0	0	5
k__Bacteria;p__Firmicutes;c__Clostridia;o__Clostridiales;f__Ruminococcaceae;g__Butyricicoccus	15	34	14	0	12	0	0	20	6	29	5	0	20	7	3	46	16	23	343	20	14	33	0	6	16	435	3	4	4	30	3	33	5	25	15	0	9	0	2	65	28	13	59	11	0	6	3	3	0
k__Bacteria;p__Proteobacteria;c__Betaproteobacteria;o__Burkholderiales;f__Alcaligenaceae;g__Sutterella	0	0	31	9	0	0	0	0	0	0	0	0	0	0	0	0	0	0	0	0	0	0	0	0	0	0	0	0	0	7	23	6	0	0	76	0	0	0	0	0	0	0	0	0	0	0	0	0	23
k__Bacteria;p__Bacteroidetes;c__Bacteroidia;o__Bacteroidales;f__[Odoribacteraceae];g__Odoribacter	0	0	0	0	0	0	0	0	0	0	0	0	2	2	0	0	0	0	0	0	0	9	0	3	0	0	0	0	842	1004	105	6	0	0	0	0	0	0	0	0	0	0	0	0	0	0	0	5	0
k__Bacteria;p__Proteobacteria;c__Alphaproteobacteria;o__Rhizobiales;f__Brucellaceae;g__Ochrobactrum	0	0	0	0	0	0	0	0	0	0	0	0	0	0	0	0	0	0	0	0	0	0	0	0	0	0	0	0	9	6	18	0	0	0	0	0	0	0	0	0	0	0	0	0	0	0	0	0	0
k__Archaea;p__Euryarchaeota;c__Methanobacteria;o__Methanobacteriales;f__Methanobacteriaceae;g__Methanobacterium	0	0	0	0	0	0	0	0	0	0	0	0	0	0	0	0	0	0	0	0	0	0	0	0	7	0	0	0	0	0	0	0	2	0	0	0	0	0	0	0	0	0	0	0	0	0	0	0	0
k__Bacteria;p__Proteobacteria;c__Betaproteobacteria;o__Rhodocyclales;f__Rhodocyclaceae;g__Propionivibrio	19	10	11	0	6	12	7	5	61	15	9	18	0	14	5	12	0	0	0	0	0	0	0	0	0	0	0	0	0	0	0	0	13	23	10	5	0	0	14	0	0	0	0	0	0	0	0	0	65
k__Bacteria;p__Bacteroidetes;c__Bacteroidia;o__Bacteroidales;f__Rikenellaceae;g__Alistipes	0	0	9	0	0	0	0	0	0	0	0	0	0	0	0	0	0	0	0	0	0	0	0	0	0	0	0	0	21	15	15	0	0	0	11	0	0	0	0	0	0	0	0	0	0	0	0	0	0
[truncated: 171 more columns]

## Sheet: Table S5
Table S5 Permutational MANOVA results using bray curtis, weighted and unweighted UniFrac as a distance metric
Bray curtis
Whole data	Df	SumsOfSqs	MeanSqs	F.Model	R2	Pr(>F)
age	1	8.18759	8.18759	23.7653	0.098299	0.001
modle	2	13.4694	6.7347	20.9304	0.161712	0.001
site (gut, oral, skin)	2	16.2397	8.11985	26.2778	0.194972	0.001
site (back, limb, abdomen,oral, duodenum, ileum, colon, rectum)	7	20.4956	2.92794	9.88462	0.246068	0.001
Weighted UniFrac
Whole data	Df	SumsOfSqs	MeanSqs	F.Model	R2	Pr(>F)
age	1	2.53334	2.53334	33.6215	0.090724	0.001
modle	2	3.91365	1.95682	28.3722	0.140156	0.001
site (gut, oral, skin)	2	7.67016	3.83508	46.7481	0.274685	0.001
site (back, limb, abdomen,oral, duodenum, ileum, colon, rectum)	7	9.52621	1.36089	19.7316	0.341154	0.001
Unweighted UniFrac
Whole data	Df	SumsOfSqs	MeanSqs	F.Model	R2	Pr(>F)
age	1	5.07547	5.07547	22.3583	0.079207	0.001
modle	2	7.61186	3.80593	18.4906	0.118789	0.001
site (gut, oral, skin)	2	9.97006	4.98503	21.9599	0.15559	0.001
site (back, limb, abdomen,oral, duodenum, ileum, colon, rectum)	7	13.2427	1.89181	9.19111	0.206662	0.001

## Sheet: Table S6
Table S6 Pairwise permanova results
bray_curtis_distance_matrix
Group 1	Group 2	Sample size	Permutations	RSeudo-F	p-value	q-value
IG	IO	46	999	7.95273	0.001	0.00125
IG	IS	66	999	16.2721	0.001	0.00125
IG	RG	76	999	2.72807	0.006	0.00692308
IG	RO	46	999	16.1738	0.001	0.00125
IG	RS	66	999	38.3585	0.001	0.00125
IO	IS	40	999	1.88087	0.031	0.031
IO	RG	50	999	6.14817	0.001	0.00125
IO	RO	20	999	5.91344	0.001	0.00125
IO	RS	40	999	9.68064	0.001	0.00125
IS	RG	70	999	13.2127	0.001	0.00125
IS	RO	40	999	9.39112	0.001	0.00125
IS	RS	60	999	18.6476	0.001	0.00125
RG	RO	50	999	12.9806	0.001	0.00125
RG	RS	70	999	32.089	0.001	0.00125
RO	RS	40	999	1.89237	0.011	0.0117857
jaccard_distance_matrix
Group 1	Group 2	Sample size	Permutations	RSeudo-F	p-value	q-value
IG	IO	46	999	7.99488	0.001	0.001
IG	IS	66	999	13.2222	0.001	0.001
IG	RG	76	999	2.33795	0.001	0.001
IG	RO	46	999	11.2021	0.001	0.001
IG	RS	66	999	25.3258	0.001	0.001
IO	IS	40	999	2.7628	0.001	0.001
IO	RG	50	999	6.19102	0.001	0.001
IO	RO	20	999	5.39385	0.001	0.001
IO	RS	40	999	9.16547	0.001	0.001
IS	RG	70	999	10.289	0.001	0.001
IS	RO	40	999	8.37993	0.001	0.001
IS	RS	60	999	16.0756	0.001	0.001
RG	RO	50	999	9.43831	0.001	0.001
RG	RS	70	999	21.8132	0.001	0.001
RO	RS	40	999	2.63752	0.001	0.001
weighted_unifrac_distance_matrix
Group 1	Group 2	Sample size	Permutations	RSeudo-F	p-value	q-value
IG	IO	46	999	23.8625	0.001	0.00115385
IG	IS	66	999	62.0017	0.001	0.00115385
IG	RG	76	999	7.3222	0.001	0.00115385
IG	RO	46	999	33.1595	0.001	0.00115385
IG	RS	66	999	76.2876	0.001	0.00115385
IO	IS	40	999	13.0421	0.001	0.00115385
IO	RG	50	999	4.59701	0.003	0.003
IO	RO	20	999	10.3297	0.001	0.00115385
IO	RS	40	999	15.2562	0.001	0.00115385
IS	RG	70	999	14.3895	0.001	0.00115385
IS	RO	40	999	40.7371	0.001	0.00115385
IS	RS	60	999	63.1803	0.001	0.00115385
RG	RO	50	999	7.31844	0.001	0.00115385
RG	RS	70	999	19.7994	0.001	0.00115385
RO	RS	40	999	6.21765	0.002	0.00214286
unweighted_unifrac_distance_matrix
Group 1	Group 2	Sample size	Permutations	RSeudo-F	p-value	q-value
IG	IO	46	999	7.95273	0.001	0.00125
IG	IS	66	999	16.2721	0.001	0.00125
IG	RG	76	999	2.72807	0.006	0.00692308
IG	RO	46	999	16.1738	0.001	0.00125
IG	RS	66	999	38.3585	0.001	0.00125
IO	IS	40	999	1.88087	0.031	0.031
IO	RG	50	999	6.14817	0.001	0.00125
IO	RO	20	999	5.91344	0.001	0.00125
IO	RS	40	999	9.68064	0.001	0.00125
IS	RG	70	999	13.2127	0.001	0.00125
IS	RO	40	999	9.39112	0.001	0.00125
IS	RS	60	999	18.6476	0.001	0.00125
RG	RO	50	999	12.9806	0.001	0.00125
RG	RS	70	999	32.089	0.001	0.00125
RO	RS	40	999	1.89237	0.011	0.0117857
IG: gut in IPCs; IO: oral region in IPCs; IS: skin in IPCs; RG: gut in RFCs; RO: oral region in RFCs; RS: skin in RFCs.

## Sheet: Table S7
Table S7 Network property of co-occurrence networks
	IPCs-gut	IPCs-oral	IPCs-skin	RFCs-gut	RFCs-oral	RFCs-skin
number of edges	5735	1528	1071	5431	1483	2412
number of vertices	344	202	178	532	231	205
number of postive correlation	5695	1526	989	5305	1482	2188
number of negative correlation	40	2	82	126	1	224
connectance	0.09721	0.0752672	0.067987	0.0384507	0.0558253	0.115351
Average degree	33.343	15.1287	12.0337	20.4173	12.8398	23.5317
Average closeness	7.67858e-05	0.000980839	0.000178261	2.8761e-05	0.000591079	0.000165648
Average betweennss	280.677	204.743	148.438	561.254	255.429	143.62
Average path length	2.98996	3.07829	3.27208	3.64108	3.30017	2.80714
Betweenness centralization	0.0890985	0.0474697	0.081963	0.0678964	0.0586864	0.0678409
Degree centralization	0.226405	0.173489	0.129753	0.123508	0.100696	0.296413
Closeness centrality	0.00615031	0.0672112	0.0104104	0.00369499	0.0281562	0.010055
modularity	0.341032	0.402317	0.547028	0.584922	0.500665	0.161708

## Sheet: Table S8
Table S8 Estimated source of microbial communities
Pond culture system				Rice-fish culture system
source	sink	proportions		source	sink	proportions
gut	abdome	0.02739		gut	abdome	0.00206
oral	abdome	0.02121		oral	abdome	0.0167
skin	abdome	0.14824		skin	abdome	0.0293
Unknown	abdome	0.80316		Unknown	abdome	0.95194
gut	back	0.03384		gut	back	0.00168
oral	back	0.01991		oral	back	0.03313
skin	back	0.09357		skin	back	0.04914
Unknown	back	0.85268		Unknown	back	0.91605
gut	limb	0.05433		gut	limb	0.00244
oral	limb	0.03497		oral	limb	0.0297
skin	limb	0.13419		skin	limb	0.06983
Unknown	limb	0.77651		Unknown	limb	0.89803
gut	orale	0.04986		gut	orale	0.00299
oral	orale	0.14394		oral	orale	0.16989
skin	orale	0.27091		skin	orale	0.08864
Unknown	orale	0.53529		Unknown	orale	0.73848
gut	duodenum	0.477737		gut	duodenum	0.131
oral	duodenum	0.0036875		oral	duodenum	0.02737
skin	duodenum	0.0080875		skin	duodenum	0.0411
Unknown	duodenum	0.510487		Unknown	duodenum	0.80053
gut	ileum	0.934867		gut	ileum	0.24491
oral	ileum	0.000811111		oral	ileum	0.01051
skin	ileum	0.0022		skin	ileum	0.03229
Unknown	ileum	0.0621222		Unknown	ileum	0.71229
gut	colon	0.642078		gut	colon	0.35686
oral	colon	0.00287778		oral	colon	0.01042
skin	colon	0.007		skin	colon	0.19356
Unknown	colon	0.348044		Unknown	colon	0.43916
gut	rectum	0.65965		gut	rectum	0.70609
oral	rectum	0.00839		oral	rectum	0.00938
skin	rectum	0.1689		skin	rectum	0.08078
Unknown	rectum	0.16306		Unknown	rectum	0.20375

## Sheet: Table S9
Table S9 Quantification of the relative roles of deterministic processes (homogeneous and heterogeneous selection), stochastic processes (dispersal limitation, homogenizing dispersal and drift)
						determinism		stochasticity			%determinism	%stochasticity
						homogeneous selection	heterogeneous selecton	dispersal limitation	homogenizing dispersal	undominated
tNST	group	size	ST.i.bray	NST.i.bray	MST.i.bray	SES.bray>2	SES.bray<-2	RC>0.95	RC<-0.95	|RC|<0.95
1	IG	2278	0.731153	0.640865	0.374978	0.164618	0.0355575	0.155838	0.00877963	0.635206	0.200176	0.799824
1	IO	153	0.69671	0.591467	0.409516	0.215686	0.0588235	0.130719	0.0718954	0.522876	0.27451	0.72549
1	IS	1431	0.66363	0.520455	0.343534	0.0789658	0.155136	0.0866527	0.033543	0.645702	0.234102	0.765898
1	RG	2556	0.731734	0.582638	0.371965	0.257433	0.0481221	0.15493	0.00312989	0.536385	0.305556	0.694444
1	RO	153	0.639424	0.423276	0.318284	0.509804	0.189542	0.0130719	0.0457516	0.24183	0.699346	0.300654
1	RS	1431	0.640521	0.429743	0.281684	0.416492	0.131377	0.0656883	0.0342418	0.352201	0.547869	0.452131
NST is an index developed with 50% as the boundary point between more deterministic ( 50%) and more stochastic ( 50%) assembly (66).
ST: Stochasticity Ratio (not normalized)
tNST: Taxonomic Normalized Stochasticity Ratio
MST: Modified Stochasticity Ratio (a special form of Normalized Stochasticity Ratio)
IG: gut in IPCs; IO: oral region in IPCs; IS: skin in IPCs; RG: gut in RFCs; RO: oral region in RFCs; RS: skin in RFCs.
SES/betaNTI/betaNRI: Standard Effect Size based on null model analysis of taxonomic (e.g._raft et al 2011 Science) or phylogenetic beta diversity (e.g. betaNRI, betaNTI;_ebb & Kembel 2008 Bioinformatics;_tegen et al 2012 ISME J).
RC: Modified Raup-Crick index based on unweighted (RCjaccard;_hase et al 2011 Ecosphere) or weighted taxonomic beta diversity (RCbray;_tegen et al 2013 ISME J).
SES.bray>2	homogeneous selection				determinism
SES.bray<-2	heterogeneous selecton				determinism
RC>0.95	dispersal limitation				stochasticity
RC<-0.95	homogenizing dispersal				stochasticity
|RC|<0.95	undominated				stochasticity

## Sheet: Table S10
Table S10 Main-class of KEGG pathway enrichment analysis
Metabolite Set	total	Metabolite enrichment in RFCs						Metabolite enrichment in IPCs						Metabolite enrichment in RFCs & IPCs
		expected	hits	Raw p	Holm p	FDR	Metabolites	expected	hits	Raw p	Holm p	FDR	Metabolites	expected	hits	Raw p	Holm p	FDR	Metabolites
Fatty Acids and Conjugates	3090	0.887	13	3.94e-12	9.62e-10	9.62e-10	Glutaric acid; Gamma-Aminobutyric acid; Oleic acid; Senecioic acid; Linoleic acid; Hydroxyisocaproic acid; Myristic acid; Erucic acid; Docosahexaenoic acid; Eicosenoic acid; Vaccenic acid; Stearidonic acid; Succinic acid	0.233	1	0.21	1	1	Oxoadipic acid	1.14	14	7.4e-12	1.8e-09	1.8e-09	Glutaric acid; Gamma-Aminobutyric acid; Oleic acid; Senecioic acid; Linoleic acid; Hydroxyisocaproic acid; Myristic acid; Erucic acid; Docosahexaenoic acid; Eicosenoic acid; Vaccenic acid; Stearidonic acid; Succinic acid; Oxoadipic acid
Amino acids and peptides	723	0.208	3	0.00122	0.284	0.0247	Creatine; L-Arginine; N-Acetylleucine	0.0546	5	1.84e-09	4.5e-07	4.5e-07	L-Alanine; L-Histidine; L-Glutamine; D-Serine; cis-4-Hydroxy-D-proline	0.266	8	3.26e-10	7.92e-08	3.97e-08	Creatine; L-Arginine; N-Acetylleucine; L-Alanine; L-Histidine; L-Glutamine; D-Serine; cis-4-Hydroxy-D-proline
TCA acids	9	0.00258	2	2.91e-06	0.000702	0.000178	Oxoglutaric acid; Succinic acid	0.00068	1	0.00068	0.165	0.0553	Citric acid	0.00331	3	4e-09	9.69e-07	3.26e-07	Oxoglutaric acid; Succinic acid; Citric acid
Pyrimidines	78	0.0224	3	1.68e-06	0.000409	0.000178	Thymine; Uracil; Ribothymidine							0.0287	3	3.56e-06	0.000858	0.000217	Thymine; Uracil; Ribothymidine
Purines	89	0.0256	3	2.51e-06	0.000607	0.000178	Xanthine; Purine; 1-Methylxanthine							0.0327	3	5.3e-06	0.00127	0.000259	Xanthine; Purine; 1-Methylxanthine
Pyridines	29	0.00833	2	3.27e-05	0.00786	0.0016	4-Pyridoxic acid; Nicotinic acid							0.0107	2	5.38e-05	0.0129	0.00219	4-Pyridoxic acid; Nicotinic acid
Monosaccharides	97	0.0279	2	0.000371	0.0886	0.0151	N-Acetyl-D-glucosamine; Sorbitol							0.0357	2	0.000607	0.145	0.0212	N-Acetyl-D-glucosamine; Sorbitol
Cyclohexylamines	3	0.000862	1	0.000861	0.205	0.0247	Cyclohexylamine							0.0011	1	0.0011	0.261	0.0299	Cyclohexylamine
Furanones	4	0.00115	1	0.00115	0.272	0.0247	Ascorbic acid							0.00147	1	0.00147	0.347	0.0299	Ascorbic acid
Sulfonic acids	4	0.00115	1	0.00115	0.272	0.0247	Taurine							0.00147	1	0.00147	0.347	0.0299	Taurine
Hydroxy acids	4	0.00115	1	0.00115	0.272	0.0247	Citramalic acid							0.00147	1	0.00147	0.347	0.0299	Citramalic acid
Organosulfonic acids	4	0.00115	1	0.00115	0.272	0.0247							Oxoadipic acid	0.00147	1	0.00147	0.347	0.0299	Oxoadipic acid
Pyridinecarboxylic acids	6							0.000453	1	0.000453	0.11	0.0553	Niacinamide	0.00221	1	0.0022	0.512	0.0414	Niacinamide
Imidazoles	12	0.00345	1	0.00344	0.798	0.06	Urocanic acid							0.00441	1	0.00441	1	0.0717	Urocanic acid
Keto acids	12	0.00345	1	0.00344	0.798	0.06	alpha-Ketoisocaproic acid/Ketoleucine							0.00441	1	0.00441	1	0.0717	alpha-Ketoisocaproic acid/Ketoleucine
Bile acids	311	0.0893	2	0.00369	0.849	0.06	Chenodeoxycholic acid; Cholic acid							0.114	2	0.00598	1	0.0912	Chenodeoxycholic acid; Cholic acid
Glycosyl compounds	19	0.00546	1	0.00544	1	0.083	Cytidine							0.00699	1	0.00697	1	0.1	Cytidine
Organic dicarboxylic acids	23							0.00174	1	0.00174	0.419	0.106	Oxoadipic acid	0.00846	1	0.00843	1	0.114	Oxoadipic acid
Indoles	36	0.0103	1	0.0103	1	0.148	Indoxyl sulfate							0.0132	1	0.0132	1	0.169	Indoxyl sulfate
Phenols	61	0.0175	1	0.0174	1	0.223	p-Cresol							0.0224	1	0.0222	1	0.271	p-Cresol
Organooxygen compounds	70	0.0201	1	0.0199	1	0.243	Indole-3-pyruvic acid/CMPciliatine							0.0257	1	0.0254	1	0.295	Indole-3-pyruvic acid/CMPciliatine
Fatty esters	1870	0.538	3	0.0168	1	0.223	Gamma-Butyrolactone; L-Palmitoylcarnitine; Stearoylcarnitine							0.689	3	0.032	1	0.355	Gamma-Butyrolactone; L-Palmitoylcarnitine; Stearoylcarnitine
Benzenes	151	0.0434	1	0.0425	1	0.493	Phenylpyruvic acid							0.0555	1	0.0541	1	0.573	Phenylpyruvic acid
Octadecanoids	498	0.143	1	0.133	1	1	9,10-DiHOME							0.183	1	0.168	1	1	9,10-DiHOME
Sterols	842	0.242	1	0.215	1	1	ponasterone A							0.31	1	0.267	1	1	ponasterone A
Benzamides	1470	0.421	1	0.345	1	1	myo-Inositol							0.539	1	0.418	1	1	myo-Inositol
Glycerophosphocholines	4700	1.35	1	0.745	1	1	1-Stearoyl-2-hydroxy-sn-glycero-3-phosphocholine/LysoPC(18:0)							1.73	1	0.826	1	1	1-Stearoyl-2-hydroxy-sn-glycero-3-phosphocholine/LysoPC(18:0)

[truncated: 5 more sheets: Table S11, Table S12, Table S13, Table S14, Table S15]
